# Supplementary material for: Whole exome sequencing study identifies candidate loss of function variants and locus heterogeneity in familial cholesteatoma
Source: PLoS One. 2023 Mar 15;18(3):e0272174. doi: 10.1371/journal.pone.0272174 (PMC10016674; doi:10.1371/journal.pone.0272174)
Supplement: S2 Data — (CSV) [file pone.0272174.s007.csv]

Terms	Term ID	Source	p-value	Genes
USH2 complex	CORUM:6259	CORUM	0.004422679466136778	USH2A,ADGRV1,WHRN
Cation binding	GO:0043169	GO:MF	0.009880520614837494	SP9,CNDP1,HSPG2,SPTA1,LRP2,FBLN2,PLCH1,MECOM,ROR2,IRAK3,FREM2,DPEP3,MPO,ZNF254,RFPL2,FTHL17,ATAD3C,PADI3,A3GALT2,ZC3H6,RUFY4,ZNF502,MORC1,FAT1,ZNF467,FCN2,JMJD1C,RBM20,DCHS1,MMP10,NME4,ACAP1,PHLPP1,RLF,KALRN,TIPARP,ADGRV1,PCDHB7,OC90,UNC13B,ZBTB3,NID2,FAN1,MYT1,CELSR2,CAPN9,NPNT,PCDHB1,PLCE1,ACACB,CHURC1,CAPN12,ZBTB45,ZNF343,TRPM2,AGRN,CEP104,RNF103,GALNT5,PRDM9,EYS,COL10A1,ESR2,ZNF326,AMPD2,ITLN…
Calcium ion binding	GO:0005509	GO:MF	0.0060756979537415975	HSPG2,SPTA1,LRP2,FBLN2,PLCH1,PADI3,FAT1,DCHS1,ADGRV1,PCDHB7,OC90,UNC13B,NID2,CELSR2,CAPN9,NPNT,PCDHB1,CAPN12,TRPM2,AGRN,EYS,ITLN1,PPP2R3A,EFCAB3,DNAH7,SCUBE2,ANXA7,RYR3,SMOC2,BMP1,LRP4
Extracellular matrix structural constituent	GO:0005201	GO:MF	3.1719628703962206e-4	HSPG2,FBLN2,ELN,MUC4,COL14A1,NID2,NPNT,AGRN,COL10A1,COL17A1,LAMB1,ANOS1,TNC,EMILIN3,COL6A2,COL23A1
Extracellular matrix organization	REAC:R-HSA-1474244	REAC	3.4800309220337644e-4	HSPG2,FBLN2,ELN,CTSG,PLEC,MMP10,COL14A1,NID2,CAPN9,CAPN12,AGRN,COL10A1,COL17A1,LAMB1,FURIN,TNC,EMILIN3,COL6A2,PLOD3,COL23A1,BMP1,LRP4
Degradation of the extracellular matrix	REAC:R-HSA-1474228	REAC	7.241375830948818e-4	HSPG2,ELN,CTSG,MMP10,COL14A1,CAPN9,CAPN12,COL10A1,COL17A1,LAMB1,FURIN,COL6A2,COL23A1,BMP1
Ion binding	GO:0043167	GO:MF	0.0060756979537415975	GBP5,SP9,ENTPD2,CHDH,CNDP1,HSPG2,EPHA8,SPTA1,LRP2,FBLN2,PLCH1,MECOM,ROR2,IRAK3,FREM2,KIF23,DPEP3,MPO,ZNF254,RFPL2,FTHL17,ATAD3C,PADI3,A3GALT2,ZC3H6,RUFY4,ZNF502,MORC1,PCCB,DDX60,FAT1,DNAH5,CSF1R,ZNF467,FCN2,JMJD1C,RBM20,DCHS1,MMP10,NME4,ACAP1,ABCC3,KIF2B,PHLPP1,HAO1,UCKL1,RLF,KALRN,TIPARP,ADGRV1,PCDHB7,DLD,LRGUK,OC90,UNC13B,PKN3,PARD3,ZBTB3,NID2,FAN1,MYT1,CELSR2,CAPN9,NPNT,GATB,PCDHB1,AKR1C3,PLCE…
Gtpase regulator activity	GO:0030695	GO:MF	0.005812972312634796	DOCK3,DENND2C,PLEKHG6,RAP1GDS1,RALGDS,ACAP1,KALRN,ARFGEF1,RIN2,SH3BP4,PLCE1,ALS2CL,ARHGAP9,WAS,SOS2,RASGEF1B,ARHGAP8,ARHGAP4,ARHGEF18,SEC23B,HERC1,TIAM2,DOCK9,SMCR8,RUNDC1
Nucleoside-triphosphatase regulator activity	GO:0060589	GO:MF	0.0060756979537415975	DOCK3,DENND2C,PLEKHG6,RAP1GDS1,RALGDS,ACAP1,KALRN,ARFGEF1,RIN2,SH3BP4,PLCE1,ALS2CL,ARHGAP9,WAS,SOS2,RASGEF1B,ARHGAP8,ARHGAP4,ARHGEF18,SEC23B,HERC1,TIAM2,DOCK9,SMCR8,RUNDC1
Gtpase activator activity	GO:0005096	GO:MF	0.0060756979537415975	DOCK3,DENND2C,PLEKHG6,RAP1GDS1,RALGDS,ACAP1,KALRN,ARFGEF1,RIN2,PLCE1,ALS2CL,ARHGAP9,SOS2,RASGEF1B,ARHGAP8,ARHGAP4,ARHGEF18,SEC23B,HERC1,TIAM2,DOCK9,SMCR8,RUNDC1
Guanyl-nucleotide exchange factor activity	GO:0005085	GO:MF	0.0060756979537415975	DOCK3,DENND2C,PLEKHG6,RALGDS,KALRN,ARFGEF1,RIN2,PLCE1,SOS2,RASGEF1B,ARHGEF18,HERC1,TIAM2,DOCK9,SMCR8
