# Supplementary material for: Whole exome sequencing study identifies candidate loss of function variants and locus heterogeneity in familial cholesteatoma
Source: PLoS One. 2023 Mar 15;18(3):e0272174. doi: 10.1371/journal.pone.0272174 (PMC10016674; doi:10.1371/journal.pone.0272174)
Supplement: S3 Data — (CSV) [file pone.0272174.s008.csv]

GENE	CASE_COUNT_HET	CASE_COUNT_CH	CASE_COUNT_HOM	CASE_TOTAL_AC	CONTROL_COUNT_HET	CONTROL_COUNT_HOM	CONTROL_TOTAL_AC	P_DOM	P_REC	log10p_obs	log10p_exp	Model
FBP2	2	0	0	2	2159	0	2159	0.0499412627615849	1	1.301540480738076	0.13523015579452924	dominant
RABEPK	1	0	0	1	305	0	305	0.0498733636554892	1	1.302131340268598	0.13525915165234062	dominant
PLA2R1	1	0	0	1	301	0	301	0.0492369811858649	1	1.3077085823554975	0.13540342855150908	dominant
ZPBP2	2	0	0	2	2141	0	2141	0.049200304926069	1	1.3080322056208757	0.13547437886509148	dominant
ADAMTS10	1	0	0	1	298	0	298	0.048759427955151	1	1.3119413981598624	0.13635195034395084	dominant
FAM126A	1	0	0	1	298	0	298	0.048759427955151	1	1.3119413981598624	0.13672439224875169	dominant
MEOX2	1	0	0	1	294	0	294	0.0481223349455925	1	1.3176533084023405	0.13674793508506758	dominant
CDKN2B	1	0	0	1	291	0	291	0.0476442485273908	1	1.3219895186054327	0.13726075540783036	dominant
FRMPD1	1	0	0	1	289	0	289	0.0473253972094451	1	1.3249057322474993	0.1377753313937204	dominant
MAST2	1	0	0	1	288	0	288	0.0471659334271848	1	1.3263715663293771	0.13831331479144332	dominant
SLC7A10	1	0	0	1	288	0	288	0.0471659334271848	1	1.3263715663293771	0.13892144874676357	dominant
OTOGL	1	0	0	1	287	0	287	0.0470064442242675	1	1.3278425995283	0.13906022976493695	dominant
ASL	1	0	0	1	284	0	284	0.0465278240530717	1	1.3322872574568632	0.1390886045470058	dominant
B4GALNT4	1	0	0	1	283	0	283	0.0463682331290224	1	1.3337794526686875	0.1391645355670698	dominant
DST	1	0	0	1	283	0	283	0.0463682331290224	1	1.3337794526686875	0.13939589686174098	dominant
FBXO44	1	0	0	1	282	0	282	0.0462086167650619	1	1.335277031704018	0.13956658588716775	dominant
ALKBH4	1	0	0	1	281	0	281	0.0460489749573383	1	1.3367800326837742	0.13967528705349708	dominant
OR5B21	1	0	0	1	277	0	277	0.0454101532117329	1	1.3428470328072935	0.14000304852605983	dominant
DPYSL2	1	0	0	1	276	0	276	0.0452503841273821	1	1.3443777297473014	0.14016625652622108	dominant
FAM53A	1	0	0	1	273	0	273	0.0447709240575611	1	1.3490039418247695	0.14021491075610842	dominant
RNF34	1	0	0	1	273	0	273	0.0447709240575611	1	1.3490039418247695	0.14041103772469954	dominant
DCTN1	1	0	0	1	271	0	271	0.0444511566251358	1	1.352116934145311	0.14062221263760488	dominant
BLZF1	1	0	0	1	270	0	270	0.0442912346815855	1	1.353682212965963	0.14073389444152956	dominant
ATP1A4	1	0	0	1	269	0	269	0.044131287247998	1	1.3552534046047218	0.14077802234297007	dominant
MIOX	1	0	0	1	269	0	269	0.044131287247998	1	1.3552534046047218	0.14082490856294952	dominant
MRPL30	2	0	0	2	2009	0	2009	0.0438957149289478	1	1.3575778732326744	0.14260301548913076	dominant
PARS2	1	0	0	1	265	0	265	0.0434912425360753	1	1.3615981844511855	0.14337806143886236	dominant
MS4A7	1	0	0	1	264	0	264	0.0433311675943958	1	1.3631996083814735	0.14346669082142274	dominant
MATN2	1	0	0	1	262	0	262	0.0430109411675635	1	1.3664210540883805	0.1438039595862571	dominant
ZNF652	1	0	0	1	259	0	259	0.0425304101106776	1	1.3713004294668956	0.1448311719267474	dominant
TMEM101	1	0	0	1	254	0	254	0.0417290143138276	1	1.3795618736904327	0.14579359378449955	dominant
SNAPC1	1	0	0	1	253	0	253	0.0415686585143511	1	1.3812339906300728	0.14586974309499479	dominant
ABHD12	1	0	0	1	252	0	252	0.0414082771591482	1	1.3829128384626115	0.14598457076483812	dominant
CDHR1	1	0	0	1	252	0	252	0.0414082771591482	1	1.3829128384626115	0.14663603299018246	dominant
GSTA4	1	0	0	1	252	0	252	0.0414082771591482	1	1.3829128384626115	0.14688258344628546	dominant
MYH4	1	0	0	1	251	0	251	0.0412478702443489	1	1.3845984705081278	0.14783204366429406	dominant
CDH8	1	0	0	1	250	0	250	0.0410874377660834	1	1.3862909407227204	0.1481239244780363	dominant
EXTL1	1	0	0	1	250	0	250	0.0410874377660834	1	1.3862909407227204	0.14994903684020008	dominant
EFS	1	0	0	1	247	0	247	0.040605986911786	1	1.3914099296970448	0.14997139137321758	dominant
TRPM6	1	0	0	1	247	0	247	0.040605986911786	1	1.3914099296970448	0.15085164509301277	dominant
ADORA2B	3	0	2	7	11709	0	11709	0.0401803756960761	0.0141781951210237	1.3959860068120127	0.15106455779171762	dominant
EFCAB3	2	0	0	2	1911	0	1911	0.0401091500827214	1	1.3967565406684386	0.15178604587978878	dominant
MICAL3	1	0	0	1	243	0	243	0.0399636943160083	1	1.3983343716248156	0.15198610053323885	dominant
ILK	1	0	0	1	240	0	240	0.0394817061410733	1	1.4036040882302792	0.1525779469931495	dominant
SLC11A2	1	0	0	1	240	0	240	0.0394817061410733	1	1.4036040882302792	0.15266701698957466	dominant
KCTD19	1	0	0	1	239	0	239	0.0393209922091246	1	1.4053755319001524	0.1530524953102412	dominant
RALGAPA1	1	0	0	1	236	0	236	0.0388386967380973	1	1.4107353516000003	0.1533077293452505	dominant
NSUN6	1	0	0	1	235	0	235	0.0386778803431038	1	1.4125373344990049	0.15395726561009615	dominant
SIK3	1	0	0	1	235	0	235	0.0386778803431038	1	1.4125373344990049	0.1547864368568355	dominant
DNAH17	1	0	0	1	231	0	231	0.0380343584697697	1	1.4198239046459458	0.15506597714716924	dominant
SH3BP2	1	0	0	1	231	0	231	0.0380343584697697	1	1.4198239046459458	0.15514966083950962	dominant
ATP7B	1	0	0	1	230	0	230	0.0378734139086975	1	1.4216655458196439	0.1553060751070842	dominant
ACO1	1	0	0	1	227	0	227	0.0373904263408069	1	1.427239582815713	0.1554238073498977	dominant
RPLP2	1	0	0	1	226	0	226	0.0372293791770105	1	1.4291142058510842	0.15643287414919044	dominant
PRMT9	1	0	0	1	225	0	225	0.0370683063528262	1	1.4309972563881603	0.15698245644688438	dominant
SERPINB11	1	0	0	1	225	0	225	0.0370683063528262	1	1.4309972563881603	0.15715209556849344	dominant
NT5C3A	1	0	0	1	222	0	222	0.0365849338790988	1	1.4366977255415756	0.15748262856767767	dominant
PDE1A	1	0	0	1	221	0	221	0.0364237583745135	1	1.4386152436839303	0.15863923461106838	dominant
COL28A1	2	0	0	2	1812	0	1812	0.036420733745030603	1	1.4386513090021653	0.1589217900634594	dominant
RASIP1	1	0	0	1	219	0	219	0.0361013303220122	1	1.4424767941922936	0.15931868708874605	dominant
CFAP65	1	0	0	1	218	0	218	0.0359400777663221	1	1.444420987509515	0.15933555424141277	dominant
MFHAS1	1	0	0	1	216	0	216	0.0356174955766223	1	1.448336620961809	0.1603088357456183	dominant
POLE	1	0	0	1	216	0	216	0.0356174955766223	1	1.448336620961809	0.16106264409710933	dominant
MYH13	2	0	0	2	1787	0	1787	0.0355116635660142	1	1.4496289824261364	0.16172825057934104	dominant
P3H2	1	0	0	1	215	0	215	0.0354561659348345	1	1.4503082287850222	0.16270403545994172	dominant
ASCC3	1	0	0	1	210	0	210	0.0346491321009154	1	1.4603076392196748	0.16434403565296588	dominant
MAP1A	1	0	0	1	209	0	209	0.0344876481818954	1	1.4623364204905405	0.16479347315130558	dominant
N4BP1	2	0	0	2	1753	0	1753	0.0342900726458988	1	1.464831594801079	0.16520443186144063	dominant
ADGRG6	1	0	0	1	205	0	205	0.0338414552019348	1	1.4705509703202995	0.16528457557763993	dominant
FNDC1	1	0	0	1	205	0	205	0.0338414552019348	1	1.4705509703202995	0.16615105842804737	dominant
ANAPC10	1	0	0	1	204	0	204	0.0336798426115015	1	1.472629946659209	0.16649026795583521	dominant
HEXA	1	0	0	1	202	0	202	0.0333565401888347	1	1.4768190016440128	0.1677027264993583	dominant
DCSTAMP	1	0	0	1	200	0	200	0.0330331347511211	1	1.481050211034131	0.1677067853718713	dominant
THEMIS	1	0	0	1	197	0	197	0.0325478333731264	1	1.4874779160178573	0.16805962657766577	dominant
SERINC1	2	0	0	2	1701	0	1701	0.0324550761003339	1	1.4887173682023587	0.16839104874204722	dominant
FDXACB1	1	0	0	1	195	0	195	0.0322241702613563	1	1.4918182564587694	0.16867412816057004	dominant
BOD1L1	1	0	0	1	194	0	194	0.0320623000358378	1	1.4940053261165227	0.16872748899829146	dominant
CCR5	1	0	0	1	193	0	193	0.0319004040253621	1	1.4962038164765445	0.1691584140224675	dominant
CES3	1	0	0	1	191	0	191	0.0315765346339313	1	1.5006355333505523	0.16944073712143107	dominant
TPTE	1	0	0	1	191	0	191	0.0315765346339313	1	1.5006355333505523	0.1696728159081004	dominant
NEDD1	1	0	0	1	190	0	190	0.0314145612451697	1	1.5028690015260258	0.17013235668962545	dominant
ZNF526	2	0	0	2	1668	0	1668	0.0313117622492874	1	1.5042924892785163	0.17090066069673368	dominant
CARMIL1	1	0	0	1	189	0	189	0.0312525620558404	1	1.505114373804576	0.17116803803831462	dominant
TMEM94	1	0	0	1	189	0	189	0.0312525620558404	1	1.505114373804576	0.17129626025437575	dominant
XPNPEP3	1	0	0	1	189	0	189	0.0312525620558404	1	1.505114373804576	0.1714384213077962	dominant
ERCC6	1	0	0	1	183	0	183	0.0302800248892487	1	1.5188437721951178	0.17235849002986203	dominant
IGFALS	1	0	0	1	183	0	183	0.0302800248892487	1	1.5188437721951178	0.17244534639853845	dominant
ZNF729	1	0	0	1	183	0	183	0.0302800248892487	1	1.5188437721951178	0.1739423174074835	dominant
OR4D11	1	0	0	1	182	0	182	0.0301178449865899	1	1.5211761063064997	0.17418552200089066	dominant
TTC8	1	0	0	1	182	0	182	0.0301178449865899	1	1.5211761063064997	0.17458346352336437	dominant
TRPV6	1	0	0	1	181	0	181	0.0299556392521138	1	1.5235214081482846	0.1748684365030468	dominant
PYGL	2	0	0	2	1626	0	1626	0.0298808146982729	1	1.5246075656872657	0.175256909667075	dominant
DHCR7	1	0	0	1	179	0	179	0.0296311502720714	1	1.528251489015499	0.17537857140433738	dominant
LRRK1	1	0	0	1	179	0	179	0.0296311502720714	1	1.528251489015499	0.17571022251283125	dominant
PSD3	1	0	0	1	179	0	179	0.0296311502720714	1	1.528251489015499	0.17637062031291176	dominant
UNC13A	1	0	0	1	176	0	176	0.0291442229656375	1	1.5354475192168813	0.17796987985307047	dominant
DNAH14	1	0	0	1	173	0	173	0.028657062961693	1	1.5427683221344917	0.17801582366640142	dominant
KLHL38	1	0	0	1	173	0	173	0.028657062961693	1	1.5427683221344917	0.17822906560483964	dominant
LLGL2	1	0	0	1	171	0	171	0.0283321602971682	1	1.547720309723476	0.17876230727401	dominant
KCNMB1	1	0	0	1	170	0	170	0.0281696701545958	1	1.5502182382423983	0.17941658724014145	dominant
MRPS27	1	0	0	1	170	0	170	0.0281696701545958	1	1.5502182382423983	0.18196498185255855	dominant
CLASP1	1	0	0	1	168	0	168	0.0278446122292584	1	1.5552588258211228	0.18216739601566925	dominant
ZNF354A	1	0	0	1	168	0	168	0.0278446122292584	1	1.5552588258211228	0.1830764745610147	dominant
PTGS1	1	0	0	1	167	0	167	0.0276820444386612	1	1.5578018385057009	0.18308924019927242	dominant
CNTN5	2	0	0	2	1555	0	1555	0.0275245059771868	1	1.5602804672084225	0.18377899504452744	dominant
SUMO4	1	0	0	1	166	0	166	0.0275194507575565	1	1.560360238145203	0.18380289271060363	dominant
SLC35D1	1	0	0	1	164	0	164	0.0271941857081562	1	1.5655239409947572	0.18382308777229797	dominant
COL1A2	1	0	0	1	163	0	163	0.027031514332025	1	1.5681296240156537	0.18698614484245651	dominant
UBE4A	1	0	0	1	163	0	163	0.027031514332025	1	1.5681296240156537	0.18805916172171874	dominant
WDR12	1	0	0	1	162	0	162	0.0268688170497132	1	1.5707514537786342	0.18820089724256003	dominant
HAL	1	0	0	1	161	0	161	0.0267060938573044	1	1.5733896290237253	0.18829806906955215	dominant
LRGUK	2	0	0	2	1527	0	1527	0.0266172791296659	1	1.5748363410238442	0.1885297421623584	dominant
EMILIN2	1	0	0	1	159	0	159	0.0263805697265084	1	1.578715829471724	0.18870357995560244	dominant
NDRG1	1	0	0	1	157	0	157	0.0260549419082723	1	1.5841098907929372	0.18903326403271392	dominant
SLC26A3	2	0	0	2	1492	0	1492	0.0255010433105815	1	1.5934420511441025	0.18925579002499088	dominant
TBX18	1	0	0	1	152	0	152	0.0252404185242056	1	1.5979034481107053	0.18945061601504223	dominant
ELMO2	1	0	0	1	150	0	150	0.0249144275527879	1	1.6035490869605735	0.19142882190771504	dominant
POLN	1	0	0	1	150	0	150	0.0249144275527879	1	1.6035490869605735	0.19146692127784948	dominant
SPATA17	1	0	0	1	147	0	147	0.0244252464070318	1	1.6121610463328566	0.19254348918829056	dominant
CHCHD6	1	0	0	1	146	0	146	0.0242621340924359	1	1.615071001333999	0.19277964534393185	dominant
CHPF	1	0	0	1	146	0	146	0.0242621340924359	1	1.615071001333999	0.1934804006844331	dominant
SYNE2	2	0	0	2	1449	0	1449	0.0241570807466413	1	1.6169555490337795	0.19364266110966585	dominant
NAT1	2	0	0	2	1443	0	1443	0.0239719778371969	1	1.620296132493471	0.19418353080502432	dominant
PTGR2	1	0	0	1	144	0	144	0.0239358315406625	1	1.620951480350482	0.1942147441227855	dominant
ZNF689	1	0	0	1	144	0	144	0.0239358315406625	1	1.620951480350482	0.19492710632188234	dominant
CNN1	1	0	0	1	138	0	138	0.0229563002217185	1	1.6390981041993822	0.19562299922862691	dominant
IDI1	1	0	0	1	138	0	138	0.0229563002217185	1	1.6390981041993822	0.19581898919961882	dominant
QPCT	1	0	0	1	138	0	138	0.0229563002217185	1	1.6390981041993822	0.19593530191458278	dominant
RPGRIP1L	1	0	0	1	137	0	137	0.0227929540096699	1	1.6421993857910262	0.19634471218592078	dominant
CCDC93	1	0	0	1	136	0	136	0.0226295817893571	1	1.6453234720396492	0.19716705232578052	dominant
GATA6	1	0	0	1	136	0	136	0.0226295817893571	1	1.6453234720396492	0.19742312623598518	dominant
MLLT10	1	0	0	1	136	0	136	0.0226295817893571	1	1.6453234720396492	0.19898525816763019	dominant
TAS2R40	1	0	0	1	135	0	135	0.0224661835568434	1	1.6484706970947105	0.19929105324913837	dominant
CYP2D6	3	0	0	3	3675	0	3675	0.0224216754958139	1	1.6493319371737833	0.19969454334671155	dominant
APOBEC1	2	0	0	2	1391	0	1391	0.0223929437045313	1	1.6498888117089932	0.20021883142558639	dominant
FGL1	1	0	0	1	134	0	134	0.022302759308196	1	1.6516414025038586	0.20054749443892314	dominant
DCPS	2	0	0	2	1387	0	1387	0.0222733640834267	1	1.6522141838401787	0.20169862890698453	dominant
NSD2	1	0	0	1	132	0	132	0.0219758327467594	1	1.6580546588949154	0.20181206011665825	dominant
PIGT	1	0	0	1	132	0	132	0.0219758327467594	1	1.6580546588949154	0.20225931361170776	dominant
ZBED8	1	0	0	1	132	0	132	0.0219758327467594	1	1.6580546588949154	0.20235447162660525	dominant
IFI44L	2	0	0	2	1370	0	1370	0.0217681797948116	1	1.662177884147626	0.20260585045139817	dominant
PLOD3	2	0	0	2	1370	0	1370	0.0217681797948116	1	1.662177884147626	0.20269587836121572	dominant
FCN1	1	0	0	1	130	0	130	0.0216488020735562	1	1.664566130129922	0.20275701931035367	dominant
ATP23	2	0	0	2	1364	0	1364	0.02159105404868	1	1.6657261554262428	0.20292222955346662	dominant
PRSS27	1	0	0	1	129	0	129	0.0214852476852005	1	1.6678596353384307	0.20297651749712034	dominant
BPIFC	1	0	0	1	127	0	127	0.021158060785291002	1	1.6745241395121397	0.2035920445107229	dominant
ITGB7	1	0	0	1	127	0	127	0.021158060785291002	1	1.6745241395121397	0.20375772812042053	dominant
LIPE	1	0	0	1	127	0	127	0.021158060785291002	1	1.6745241395121397	0.2040179212608367	dominant
ZNF276	2	0	0	2	1345	0	1345	0.0210342185732194	1	1.677073617502111	0.20441155262932303	dominant
ARHGEF37	1	0	0	1	126	0	126	0.0209944282658594	1	1.6778959478592541	0.20506731617006926	dominant
SULF2	1	0	0	1	126	0	126	0.0209944282658594	1	1.6778959478592541	0.207765365463534	dominant
MORC3	1	0	0	1	125	0	125	0.0208307696948576	1	1.6812946826180903	0.2079411184311417	dominant
RP1	1	0	0	1	125	0	125	0.0208307696948576	1	1.6812946826180903	0.20842020694447333	dominant
JAKMIP3	1	0	0	1	123	0	123	0.0205033743823804	1	1.6881746582101345	0.2084418056525688	dominant
CCL22	2	0	0	2	1311	0	1311	0.0200532944966376	1	1.6978142682221298	0.2086922265892619	dominant
PCDHA4	1	0	0	1	120	0	120	0.0200120859283632	1	1.6987076410008082	0.20919936362731778	dominant
DIS3L2	1	0	0	1	119	0	119	0.0198482709651739	1	1.7022773197819705	0.20969899769037703	dominant
PREP	1	0	0	1	119	0	119	0.0198482709651739	1	1.7022773197819705	0.20994975257843576	dominant
GRM6	2	0	0	2	1303	0	1303	0.019825402824792	1	1.7027779796569154	0.21008011713421476	dominant
ZNF232	1	0	0	1	118	0	118	0.0196844299228218	1	1.7058771582147623	0.21058960373106272	dominant
SRP68	2	0	0	2	1276	0	1276	0.0190645294173092	1	1.7197739102428253	0.21105393445690498	dominant
PRF1	2	0	0	2	1264	0	1264	0.018730476768427	1	1.727451167885749	0.21111349251572106	dominant
TCTN3	2	0	0	2	1261	0	1261	0.0186473610258545	1	1.7293826208527683	0.21148955691033275	dominant
ADGRG5	2	0	0	2	1258	0	1258	0.0185644045792397	1	1.7313189754492655	0.21266754691367679	dominant
IFT43	1	0	0	1	110	0	110	0.0183727622606872	1	1.735825544598398	0.2144363813800325	dominant
MAPKAPK2	1	0	0	1	110	0	110	0.0183727622606872	1	1.735825544598398	0.21466857655247157	dominant
LRP1B	1	0	0	1	109	0	109	0.0182086863283059	1	1.7397213853938485	0.21509500778864485	dominant
ADCY3	1	0	0	1	108	0	108	0.0180445842772934	1	1.7436531190440545	0.21522511459550792	dominant
PDLIM3	1	0	0	1	108	0	108	0.0180445842772934	1	1.7436531190440545	0.21565906407405733	dominant
PPP2R3A	2	0	0	2	1229	0	1229	0.0177707378314954	1	1.7502945401465968	0.21605351344969284	dominant
EPB41L4A	1	0	0	1	105	0	105	0.0175521213729722	1	1.7556703866113292	0.21667417064166025	dominant
ATG4D	2	0	0	2	1217	0	1217	0.0174467176163689	1	1.7582862681424591	0.21720109511382116	dominant
DGCR2	1	0	0	1	104	0	104	0.0173879148079336	1	1.7597524963012476	0.21750111345210751	dominant
CERS5	2	0	0	2	1212	0	1212	0.0173124722437182	1	1.7616409098750683	0.21837641977697064	dominant
XRN2	2	0	0	2	1212	0	1212	0.0173124722437182	1	1.7616409098750683	0.21856043715943468	dominant
ACSL3	1	0	0	1	103	0	103	0.0172236821045091	1	1.7638739988331753	0.21890343566554524	dominant
HPGDS	1	0	0	1	103	0	103	0.0172236821045091	1	1.7638739988331753	0.21924386495857737	dominant
ANKRD33	2	0	0	2	1207	0	1207	0.01717867685032	1	1.765010289790821	0.21944667358839107	dominant
SUCLG2	2	0	0	2	1198	0	1198	0.016938981545043	1	1.7711127051425335	0.2196047313349415	dominant
ANGPTL6	1	0	0	1	101	0	101	0.016895138266693	1	1.7722382496886653	0.21978178810083387	dominant
ST3GAL5	1	0	0	1	101	0	101	0.016895138266693	1	1.7722382496886653	0.22019134629136888	dominant
OR51E1	2	0	0	2	1192	0	1192	0.0167799982397211	1	1.7752080890662847	0.22046647584389403	dominant
ST18	2	0	0	2	1188	0	1188	0.0166743717354398	1	1.7779505206481105	0.2208825112362193	dominant
RASGEF1B	2	0	0	2	1187	0	1187	0.0166480104617341	1	1.778637659882448	0.22097109988131894	dominant
GLE1	1	0	0	1	98	0	98	0.0164021263732442	1	1.7850998463239895	0.22202154950337535	dominant
TSC1	1	0	0	1	96	0	96	0.016073320973654	1	1.7938943826315206	0.2221731288153116	dominant
SH3PXD2B	1	0	0	1	95	0	95	0.015908879020804	1	1.7983604207450308	0.22341862751289	dominant
CDH24	1	0	0	1	94	0	94	0.0157444108939735	1	1.8028735846484578	0.22394665192432098	dominant
CEP63	1	0	0	1	94	0	94	0.0157444108939735	1	1.8028735846484578	0.2240718687353517	dominant
CKAP2L	1	0	0	1	94	0	94	0.0157444108939735	1	1.8028735846484578	0.2241460376725212	dominant
TAS1R2	1	0	0	1	94	0	94	0.0157444108939735	1	1.8028735846484578	0.22467899834808866	dominant
NMBR	2	0	0	2	1148	0	1148	0.0156341415889573	1	1.805925959218839	0.2247018315269089	dominant
ZNF529	1	0	0	1	93	0	93	0.0155799165892062	1	1.807434871756166	0.2270483645728451	dominant
HPR	2	0	0	2	1144	0	1144	0.0155317308067105	1	1.8087801451780963	0.22717548013626715	dominant
DPH1	2	0	0	2	1136	0	1136	0.0153277938241185	1	1.8145203499702443	0.2271819098955293	dominant
DNAJC5G	2	0	0	2	1133	0	1133	0.01525162204614	1	1.8166839656137899	0.2273039812888866	dominant
ARHGEF19	1	0	0	1	91	0	91	0.0152508494300262	1	1.8167059666450958	0.22800519489851542	dominant
ALDH7A1	2	0	0	2	1124	0	1124	0.0150241058061436	1	1.8232113665807257	0.2287468548898866	dominant
C11orf16	2	0	0	2	1118	0	1118	0.0148732625827973	1	1.827593754659818	0.23009247121333024	dominant
DHODH	1	0	0	1	88	0	88	0.0147570522577495	1	1.8310003847924259	0.23099402892522694	dominant
PLCH1	2	0	0	2	1107	0	1107	0.0145984551864014	1	1.8356930989770586	0.2314258857190164	dominant
GAREM1	1	0	0	1	86	0	86	0.0144277231410217	1	1.840802200113044	0.23247512877634077	dominant
PTPN18	1	0	0	1	86	0	86	0.0144277231410217	1	1.840802200113044	0.23332695861785605	dominant
RIN2	0	0	2	4	1100	0	1100	0.0144247523256739	1.75070129610979e-6	1.8408916349844713	0.2334274113978942	dominant
ALDH1L1	2	0	0	2	1097	0	1097	0.014350588563991	1	1.8431302867451966	0.23364306987127118	dominant
HRG	2	0	0	2	1093	0	1093	0.0142519655937683	1	1.8461252347671775	0.23449069627209995	dominant
CCDC42	1	0	0	1	84	0	84	0.0140982891858145	1	1.8508335853757907	0.23601045073654625	dominant
TRAC	1	0	0	1	84	0	84	0.0140982891858145	1	1.8508335853757907	0.2363462537519055	dominant
OR2D2	2	0	0	2	1084	0	1084	0.0140311608558835	1	1.8529063965091617	0.23715840092295473	dominant
POLI	1	0	0	1	83	0	83	0.0139335328838732	1	1.855938753106512	0.23740765042418777	dominant
SHPRH	1	0	0	1	83	0	83	0.0139335328838732	1	1.855938753106512	0.23764174659136136	dominant
WDR36	2	0	0	2	1080	0	1080	0.0139335138792498	1	1.8559393454622892	0.2385048934548202	dominant
RRBP1	1	0	0	1	82	0	82	0.0137687503604226	1	1.8611054741366928	0.23884861594045842	dominant
FAN1	2	0	0	2	1068	0	1068	0.0136423815677531	1	1.8651098077258363	0.23941506018206948	dominant
WDR70	1	0	0	1	81	0	81	0.0136039416114971	1	1.8663352407395384	0.24002077421392917	dominant
GFM1	1	0	0	1	80	0	80	0.0134391066331323	1	1.8716296001212065	0.2407957023879854	dominant
GRIN2A	2	0	0	2	1059	0	1059	0.0134258176880387	1	1.8720592544858485	0.24082607466171627	dominant
DNAH3	2	0	0	2	1056	0	1056	0.0133539707103754	1	1.8743895806513073	0.24130088780756775	dominant
AKR7L	1	0	0	1	78	0	78	0.013109357972221	1	1.882418577261047	0.24142897111735093	dominant
IGFBP5	1	0	0	1	78	0	78	0.013109357972221	1	1.882418577261047	0.24156518510312358	dominant
NLRP1	2	0	0	2	1043	0	1043	0.0130446094440871	1	1.884568919156093	0.24228464662336094	dominant
BMP1	2	0	0	2	1038	0	1038	0.012926481193252	1	1.888519681332706	0.24229493367363558	dominant
LZTS1	2	0	0	2	1035	0	1035	0.0128558332728732	1	1.890899768567416	0.24289589072096124	dominant
NEDD4	1	0	0	1	76	0	76	0.012779504345956	1	1.8934859899953511	0.24298468720676272	dominant
GNB1L	2	0	0	2	1031	0	1031	0.0127619036055875	1	1.8940845400552304	0.24319823675870816	dominant
MYBBP1A	2	0	0	2	1028	0	1028	0.0126916572490228	1	1.8964816649728258	0.2461788408969483	dominant
AP5S1	1	0	0	1	75	0	75	0.012614538160897	1	1.899128645094531	0.24713698502387405	dominant
NUP214	1	0	0	1	75	0	75	0.012614538160897	1	1.899128645094531	0.2473851228626983	dominant
TUBGCP5	1	0	0	1	75	0	75	0.012614538160897	1	1.899128645094531	0.24738607373386975	dominant
RTTN	2	0	0	2	1020	0	1020	0.0125051768819385	1	1.9029101609261578	0.24877813795333273	dominant
KIDINS220	1	0	0	1	74	0	74	0.0124495457225963	1	1.9048464954573328	0.24931375934765038	dominant
METTL22	1	0	0	1	74	0	74	0.0124495457225963	1	1.9048464954573328	0.24953377833673746	dominant
ABCC11	2	0	0	2	1016	0	1016	0.0124123974227056	1	1.9061443275347902	0.2496701818413636	dominant
EML2	2	0	0	2	1012	0	1012	0.0123199256608158	1	1.9093919127231267	0.2499591417773008	dominant
DRC7	2	0	0	2	1011	0	1011	0.0122968558462456	1	1.910205918087446	0.25119998000852317	dominant
ATF6B	1	0	0	1	72	0	72	0.01211948207039	1	1.9165159394748381	0.25172827793534586	dominant
AARS2	1	0	0	1	71	0	71	0.0119544108485458	1	1.92247182243657	0.2520316403124442	dominant
CAMK1D	1	0	0	1	71	0	71	0.0119544108485458	1	1.92247182243657	0.25259253157024897	dominant
FLVCR1	1	0	0	1	71	0	71	0.0119544108485458	1	1.92247182243657	0.25291606618228973	dominant
LZTS3	1	0	0	1	71	0	71	0.0119544108485458	1	1.92247182243657	0.2530096486900644	dominant
SORBS2	1	0	0	1	70	0	70	0.0117893133575793	1	1.9285114886876358	0.2531661279341259	dominant
ADI1	1	0	0	1	69	0	69	0.0116241895935197	1	1.9346373151976537	0.2538638146124643	dominant
KIF27	1	0	0	1	69	0	69	0.0116241895935197	1	1.9346373151976537	0.254047978127565	dominant
KRT39	1	0	0	1	69	0	69	0.0116241895935197	1	1.9346373151976537	0.25450130686081807	dominant
DIAPH3	2	0	0	2	979	0	979	0.0115688279100983	1	1.936710639143488	0.25511017246413775	dominant
CACNA1H	1	0	0	1	68	0	68	0.0114590395523949	1	1.9408517815462072	0.25615617535347207	dominant
PCDHB7	2	0	0	2	971	0	971	0.0113899278109768	1	1.943479028457667	0.25702992522894463	dominant
SFRP5	2	0	0	2	967	0	967	0.0113009460725393	1	1.9468851975002612	0.25731867263819924	dominant
ATP6V1F	1	0	0	1	67	0	67	0.0112938632302323	1	1.9471574759151535	0.2582652204448092	dominant
WDR4	1	0	0	1	67	0	67	0.0112938632302323	1	1.9471574759151535	0.258809450087135	dominant
YBX2	1	0	0	1	67	0	67	0.0112938632302323	1	1.9471574759151535	0.2598257184483844	dominant
TRIM31	2	0	0	2	965	0	965	0.0112565724628006	1	1.9485938285873956	0.2610121536285391	dominant
COL10A1	2	0	0	2	964	0	964	0.0112344149955327	1	1.9494495374706473	0.2618992499059781	dominant
RHBDD2	1	0	0	1	66	0	66	0.011128660623059	1	1.9535571015248794	0.26364376576304877	dominant
ARFGEF3	1	0	0	1	65	0	65	0.0109634317269013	1	1.9600534835545629	0.26429234560755316	dominant
ATP13A2	1	0	0	1	64	0	64	0.0107981765377845	1	1.966649576590751	0.26455934518087126	dominant
MFN2	1	0	0	1	63	0	63	0.0106328950517346	1	1.9733484726533321	0.2646333647292489	dominant
KLHDC1	1	0	0	1	62	0	62	0.0104675872647755	1	1.980153409853738	0.2648910150946401	dominant
TANC1	1	0	0	1	62	0	62	0.0104675872647755	1	1.980153409853738	0.2650808911393659	dominant
SERTAD4	2	0	0	2	923	0	923	0.0103428808546898	1	1.9853584781631883	0.2653284070315976	dominant
BTBD11	1	0	0	1	61	0	61	0.0103022531729318	1	1.9870677817456521	0.2679490214184487	dominant
PPP1R7	1	0	0	1	61	0	61	0.0103022531729318	1	1.9870677817456521	0.2689040761160429	dominant
RBM47	2	0	0	2	920	0	920	0.0102789502711427	1	1.9880512350224733	0.2694591656182476	dominant
PLOD1	2	0	0	2	918	0	918	0.0102364291432141	1	1.9898515154164393	0.270303802358533	dominant
OR4F15	1	0	0	1	60	0	60	0.0101368927722278	1	1.994095147436197	0.2727080180806878	dominant
TMEM72	1	0	0	1	60	0	60	0.0101368927722278	1	1.994095147436197	0.27392095040036507	dominant
TAF1L	2	0	0	2	907	0	907	0.0100039848775378	1	1.9998269734396208	0.2741959101727352	dominant
LRP8	1	0	0	1	59	0	59	0.00997150605868458	1	2.0012392425329493	0.27472391923118616	dominant
ZNF343	2	0	0	2	902	0	902	0.00989912546077432	1	2.0044031714970454	0.27598969707734666	dominant
DNAH12	1	0	0	1	58	0	58	0.0098060930283258	1	2.008503991010612	0.2761121438785824	dominant
SCN10A	1	0	0	1	58	0	58	0.0098060930283258	1	2.008503991010612	0.27861707277947256	dominant
TTLL8	1	0	0	1	58	0	58	0.0098060930283258	1	2.008503991010612	0.27898115870425866	dominant
USP41	1	0	0	1	58	0	58	0.0098060930283258	1	2.008503991010612	0.2797484697901111	dominant
CFAP57	2	0	0	2	897	0	897	0.00979476536329148	1	2.0090059632065898	0.2800550942605893	dominant
DNAJC21	2	0	0	2	890	0	890	0.00964950165237325	1	2.015495115175691	0.28110930454389993	dominant
ITGAX	1	0	0	1	57	0	57	0.00964065367717248	1	2.0158935180925717	0.2812146858759031	dominant
LRRC56	1	0	0	1	57	0	57	0.00964065367717248	1	2.0158935180925717	0.2826256589394457	dominant
PKD2L2	1	0	0	1	57	0	57	0.00964065367717248	1	2.0158935180925717	0.2828965752314483	dominant
MX1	2	1	0	3	882	0	882	0.00948468923160504	0.00116825202178994	2.0229768943177686	0.28320336676076846	dominant
PKN3	2	0	0	2	882	0	882	0.00948468923160504	1	2.0229768943177686	0.28321638337020977	dominant
NMNAT2	1	0	0	1	56	0	56	0.00947518800124669	1	2.023412164252342	0.2838510731538777	dominant
ASTN1	2	0	0	2	876	0	876	0.00936192413409623	1	2.0286348825716263	0.2841055269861782	dominant
FER	1	1	0	2	55	0	55	0.00930969599656939	1.6697278343647e-4	2.0310645004545336	0.28449777330436543	dominant
CHURC1	2	0	0	2	870	0	870	0.00923988424128282	1	2.034333469655112	0.28555211671196856	dominant
SNAI3	1	0	0	1	54	0	54	0.00914417765915931	1	2.0388553447690496	0.285645572555148	dominant
LRIT3	5	0	0	5	8026	0	8026	0.00910351917003934	1	2.040790688922788	0.286728372432107	dominant
PARD3	2	0	0	2	863	0	863	0.00909842285550155	1	2.0410338829002805	0.29038470212184814	dominant
DHTKD1	2	0	0	2	853	0	853	0.00889805534896457	1	2.0507048971185284	0.2911799402621652	dominant
DRG2	1	0	0	1	52	0	52	0.00881306197022103	1	2.0548731760675536	0.2917791127763917	dominant
PTPN9	1	0	0	1	52	0	52	0.00881306197022103	1	2.0548731760675536	0.292551020880647	dominant
RPUSD4	1	0	0	1	52	0	52	0.00881306197022103	1	2.0548731760675536	0.2928259503666142	dominant
TFEB	1	0	0	1	52	0	52	0.00881306197022103	1	2.0548731760675536	0.29313591115139337	dominant
TPR	2	0	0	2	843	0	843	0.00869971758133749	1	2.060494845640868	0.2934690442354164	dominant
OR4C13	1	0	0	1	51	0	51	0.00864746461072974	1	2.063111206636092	0.29384867514263086	dominant
PAX1	1	0	0	1	51	0	51	0.00864746461072974	1	2.063111206636092	0.2939901289601429	dominant
TBX5	2	0	0	2	840	0	840	0.00864061304662712	1	2.0634554434791856	0.2940807665255954	dominant
ALDH5A1	2	0	0	2	833	0	833	0.00850341622069143	1	2.0704065627880226	0.29446701732143266	dominant
DNAH1	1	0	0	1	50	0	50	0.00848184090258064	1	2.071509878042229	0.2954540500766095	dominant
PPFIA1	1	0	0	1	50	0	50	0.00848184090258064	1	2.071509878042229	0.2955204415777039	dominant
CDH1	2	0	0	2	824	0	824	0.00832849164714538	1	2.0794336454884044	0.2958730582195134	dominant
PPA2	1	0	0	1	49	0	49	0.00831619084179147	1	2.080075552940141	0.2979903670382578	dominant
UGGT2	2	0	0	2	819	0	819	0.00823202820647189	1	2.0844931501632487	0.2981318418107394	dominant
SUPT5H	1	0	0	1	48	0	48	0.00815051442437897	1	2.088814979650377	0.2988187354711146	dominant
TTC13	1	0	0	1	48	0	48	0.00815051442437897	1	2.088814979650377	0.2992071092967506	dominant
AUNIP	3	0	0	3	2507	0	2507	0.00807088772638168	1	2.093078694092611	0.3000951606567752	dominant
MMP17	2	0	0	2	809	0	809	0.0080406415167813	1	2.0947092999973655	0.3006962689466769	dominant
TNN	1	0	0	1	47	0	47	0.00798481164635911	1	2.0977353239727967	0.30171023864458124	dominant
TTC27	1	0	0	1	47	0	47	0.00798481164635911	1	2.0977353239727967	0.30283068439794925	dominant
ZNF550	2	0	0	2	806	0	806	0.00798362674567247	1	2.097799775588931	0.3033502853333653	dominant
CELSR1	1	0	0	1	46	0	46	0.00781908250374774	1	2.1068442043489237	0.3044373645879036	dominant
HTR2B	1	0	0	1	46	0	46	0.00781908250374774	1	2.1068442043489237	0.30465525695037277	dominant
MMS22L	1	0	0	1	46	0	46	0.00781908250374774	1	2.1068442043489237	0.30467166439509913	dominant
ANO2	2	0	0	2	796	0	796	0.00779491831412892	1	2.108188431585972	0.30593439763589025	dominant
ALOX12	2	0	0	2	795	0	795	0.00777616109666289	1	2.1092347508252187	0.3064037496492506	dominant
SLC35F5	2	0	0	2	795	0	795	0.00777616109666289	1	2.1092347508252187	0.3078375771008978	dominant
ATG2B	1	0	0	1	45	0	45	0.00765332699255916	1	2.116149730806145	0.30876206416399765	dominant
SLC26A5	2	0	0	2	785	0	785	0.00758972777607309	1	2.119773800846218	0.3094473516032537	dominant
MYOF	2	0	0	2	783	0	783	0.00755268994044173	1	2.121898343969483	0.31000460364303384	dominant
MAP4	2	0	0	2	780	0	780	0.00749728895831702	1	2.1250957503804857	0.31076828903547304	dominant
AKAP8L	1	0	0	1	44	0	44	0.00748754510880822	1	2.125660548182267	0.3121951709258845	dominant
LILRB2	1	0	0	1	44	0	44	0.00748754510880822	1	2.125660548182267	0.3135447669389135	dominant
SLAMF6	1	0	0	1	44	0	44	0.00748754510880822	1	2.125660548182267	0.3145046006187845	dominant
SNX21	1	0	0	1	44	0	44	0.00748754510880822	1	2.125660548182267	0.3147741923207135	dominant
ST7L	2	0	0	2	776	0	776	0.00742371203952419	1	2.129378882434548	0.31608599105358914	dominant
FANCI	2	0	0	2	773	0	773	0.00736874788048192	1	2.132606302479599	0.3160964512081282	dominant
MST1R	1	0	0	1	43	0	43	0.00732173684850801	1	2.135385884208192	0.3162065066325878	dominant
ZNF709	1	0	0	1	43	0	43	0.00732173684850801	1	2.135385884208192	0.31759708741703463	dominant
PHF2	2	0	0	2	770	0	770	0.00731397123622088	1	2.135846751951914	0.31894297779967107	dominant
ELN	2	0	0	2	765	0	765	0.00722309402601916	1	2.1412767317110095	0.3194522573778425	dominant
ABCA6	1	0	0	1	42	0	42	0.00715590220767326	1	2.14533560311837	0.3224855199467841	dominant
ARHGAP44	1	0	0	1	42	0	42	0.00715590220767326	1	2.14533560311837	0.32267544939897524	dominant
GARNL3	1	0	0	1	42	0	42	0.00715590220767326	1	2.14533560311837	0.32362378114388757	dominant
OR6X1	1	0	0	1	42	0	42	0.00715590220767326	1	2.14533560311837	0.3250007335169544	dominant
SHMT2	1	0	0	1	42	0	42	0.00715590220767326	1	2.14533560311837	0.32515140736731796	dominant
UNC5C	2	0	0	2	760	0	760	0.00713273904736652	1	2.1467436644360443	0.3253080651312948	dominant
KIF1C	2	0	0	2	753	0	753	0.0070071210437091	1	2.1544603802713906	0.325547628860805	dominant
MAPK12	1	0	0	1	41	0	41	0.00699004118231594	1	2.155520265570502	0.3264429833716403	dominant
SCNN1A	1	0	0	1	41	0	41	0.00699004118231594	1	2.155520265570502	0.3271275476606422	dominant
MCF2L	2	0	0	2	752	0	752	0.00698925944362105	1	2.1555688380722198	0.3273411263301631	dominant
SEC23B	2	0	0	2	752	0	752	0.00698925944362105	1	2.1555688380722198	0.32745142471270433	dominant
METTL24	2	0	0	2	743	0	743	0.00682944985595817	1	2.1656142793557445	0.3286744462352173	dominant
SPG7	2	0	0	2	735	0	735	0.00668882738950043	1	2.1746500112165585	0.3297328001967834	dominant
HELLS	1	0	0	1	39	0	39	0.00665823996207981	1	2.1766405569821194	0.3311648971917213	dominant
ROR2	2	0	0	2	731	0	731	0.00661902218597217	1	2.1792061632192232	0.3316130163605079	dominant
DCC	2	0	0	2	729	0	729	0.00658424628307949	1	2.1814939327499205	0.3317319473203347	dominant
TTC31	2	0	0	2	728	0	728	0.00656689003030161	1	2.1826402563838045	0.3319169952400072	dominant
IQSEC1	1	0	0	1	38	0	38	0.00649229975922372	1	2.1876014363548437	0.33249530666407856	dominant
LCMT2	1	0	0	1	38	0	38	0.00649229975922372	1	2.1876014363548437	0.33270399928669825	dominant
METTL6	1	0	0	1	38	0	38	0.00649229975922372	1	2.1876014363548437	0.33281353004848563	dominant
RAB7A	2	0	0	2	722	0	722	0.00646319672641167	1	2.1895526248455845	0.33286846943814435	dominant
MLC1	2	0	0	2	717	0	717	0.0063773681008982	1	2.1953585148654793	0.33465102826173293	dominant
SVIL	1	0	0	1	37	0	37	0.0063263331558906	1	2.1988479411027053	0.33527647062976074	dominant
SIVA1	2	0	0	2	707	0	707	0.00620730298233666	1	2.207097055912245	0.3358246408774063	dominant
ETV6	1	0	0	1	36	0	36	0.00616034014808853	1	2.210395307257743	0.33640865556245136	dominant
TTYH1	2	0	0	2	703	0	703	0.00613987254948491	1	2.211840643782269	0.33650936422121597	dominant
GCC2	2	0	0	2	696	0	696	0.0060226901164117	1	2.2202094818725278	0.3387367962856634	dominant
MYCBPAP	1	0	0	1	35	0	35	0.00599432073182804	1	2.222260023429656	0.3389492562344709	dominant
COL22A1	2	0	0	2	687	0	687	0.00587356534468524	1	2.231098195264559	0.3402661585321268	dominant
KIF13B	1	0	0	1	34	0	34	0.00582827490311844	1	2.2344599719858267	0.34060293870236896	dominant
RPL3	1	0	0	1	34	0	34	0.00582827490311844	1	2.2344599719858267	0.34074427843812105	dominant
VAT1	1	0	0	1	33	0	33	0.0056622026579668	1	2.2470145907000543	0.3414297795933226	dominant
CSMD2	2	0	0	2	664	0	664	0.00550036446722874	1	2.2596085321672192	0.34336782361974255	dominant
LAMA2	3	0	0	3	2176	0	2176	0.00546993046442045	1	2.2620181945277107	0.34352456376640167	dominant
KRTAP9-9	1	1	0	2	31	0	31	0.00532997890236597	1.6697278343647e-4	2.2732745100361247	0.34366026459853244	dominant
UAP1	2	0	0	2	649	0	649	0.00526311845283054	1	2.2787568555514537	0.3467414042756424	dominant
CLASP2	3	0	0	3	2137	0	2137	0.00520300498019918	1	2.283745758406868	0.34871916480160464	dominant
CAD	1	0	0	1	30	0	30	0.00516382738393195	1	2.287028283729167	0.34912203550647963	dominant
SH3TC1	1	0	0	1	30	0	30	0.00516382738393195	1	2.287028283729167	0.34975041160552045	dominant
AMY2B	2	0	0	2	635	0	635	0.00504609088141307	1	2.297044931991101	0.35192246258321747	dominant
ZC2HC1C	2	0	0	2	633	0	633	0.00501543505448442	1	2.299691388951245	0.35346807948682213	dominant
ZNF19	1	0	0	1	29	0	29	0.00499764943308179	1	2.3012342113183837	0.35420147851007244	dominant
TMPRSS2	2	0	0	2	627	0	627	0.00492399097120905	1	2.3076827520765626	0.3550581061831178	dominant
AHNAK2	3	0	0	3	2081	0	2081	0.00483386127808707	1	2.3157058171111915	0.35522013825954385	dominant
BNC1	1	0	0	1	28	0	28	0.00483144504582178	1	2.315922955880829	0.35571091193857385	dominant
FKBP5	1	0	0	1	28	0	28	0.00483144504582178	1	2.315922955880829	0.3566380509083101	dominant
FRK	1	0	0	1	28	0	28	0.00483144504582178	1	2.315922955880829	0.35697351559964896	dominant
MYO1G	1	0	0	1	28	0	28	0.00483144504582178	1	2.315922955880829	0.3583971818490606	dominant
UBXN4	1	0	0	1	28	0	28	0.00483144504582178	1	2.315922955880829	0.36130541162262664	dominant
SLC9A4	2	0	0	2	615	0	615	0.00474346313362018	1	2.323904470423774	0.3614203256205874	dominant
HTT	1	0	0	1	27	0	27	0.00466521421815724	1	2.331128409446397	0.36171748383665797	dominant
MAS1	2	0	0	2	608	0	608	0.0046396124641099	1	2.3335182935243135	0.3636325416995884	dominant
PRDX6	1	0	0	1	26	0	26	0.00449895694609115	1	2.3468881629056724	0.36734114979319676	dominant
ABCA3	2	0	0	2	593	0	593	0.00442070415153222	1	2.354508548576659	0.36786390128182184	dominant
ATE1	1	0	0	1	25	0	25	0.00433267322562714	1	2.3632440646371133	0.3682721272645414	dominant
CCDC18	1	0	0	1	25	0	25	0.00433267322562714	1	2.3632440646371133	0.36925263714864276	dominant
EDC3	1	0	0	1	25	0	25	0.00433267322562714	1	2.3632440646371133	0.3692762855714984	dominant
HK3	1	0	0	1	25	0	25	0.00433267322562714	1	2.3632440646371133	0.37046639712222335	dominant
SPNS3	1	0	0	1	25	0	25	0.00433267322562714	1	2.3632440646371133	0.37085656608464657	dominant
MECOM	2	0	0	2	585	0	585	0.00430598288152089	1	2.365927701051267	0.37088091814311636	dominant
SV2B	2	0	0	2	583	0	583	0.0042775237855989	1	2.368807566842238	0.37372946571707544	dominant
EPHB2	1	0	0	1	24	0	24	0.0041663630527693	1	2.3802428887462987	0.3744091958705935	dominant
RFX7	1	0	0	1	24	0	24	0.0041663630527693	1	2.3802428887462987	0.374413211160609	dominant
USP24	1	0	0	1	23	0	23	0.00400002642351871	1	2.397937139784421	0.37486891565603003	dominant
STIL	2	0	0	2	562	0	562	0.00398406342874916	1	2.3996737559570556	0.3759580581560741	dominant
OR13D1	2	0	0	2	560	0	560	0.00395662667183751	1	2.4026749257283555	0.376874537952685	dominant
MYOM2	2	0	0	2	558	0	558	0.00392927916857926	1	2.4056871142102363	0.37939453972201787	dominant
DPEP3	3	0	0	3	1931	0	1931	0.00392553895792884	1	2.406100708247231	0.3804065629007825	dominant
SND1	1	0	0	1	22	0	22	0.00383366333387802	1	2.416386028823343	0.38211613768944735	dominant
ANKS1B	1	0	0	1	21	0	21	0.00366727377984744	1	2.4356566666309933	0.38387698697908573	dominant
ASXL1	1	0	0	1	21	0	21	0.00366727377984744	1	2.4356566666309933	0.3859184543226882	dominant
ATXN7	1	0	0	1	21	0	21	0.00366727377984744	1	2.4356566666309933	0.3859333772213969	dominant
MPPE1	1	0	0	1	21	0	21	0.00366727377984744	1	2.4356566666309933	0.38775191594260533	dominant
SHROOM3	1	0	0	1	21	0	21	0.00366727377984744	1	2.4356566666309933	0.3887947137695334	dominant
LYST	3	0	0	3	1872	0	1872	0.00359962557842925	1	2.443742670810167	0.3901900193448803	dominant
KIF6	2	0	0	2	529	0	529	0.0035428054391008	1	2.4506526972420515	0.39114156824712115	dominant
BPIFB3	1	0	0	1	20	0	20	0.00350085775742925	1	2.4558255345987314	0.39152440588961857	dominant
CDH13	1	0	0	1	20	0	20	0.00350085775742925	1	2.4558255345987314	0.3927973196489884	dominant
CHIT1	1	0	0	1	20	0	20	0.00350085775742925	1	2.4558255345987314	0.3930857885425158	dominant
GPSM2	1	0	0	1	20	0	20	0.00350085775742925	1	2.4558255345987314	0.3933988801675768	dominant
SERPINI2	1	0	0	1	20	0	20	0.00350085775742925	1	2.4558255345987314	0.39364861352528596	dominant
TKTL2	1	0	0	1	20	0	20	0.00350085775742925	1	2.4558255345987314	0.3945837893206496	dominant
RAB3D	2	0	0	2	525	0	525	0.00349098206074986	1	2.4570523829066357	0.3946794087780947	dominant
RYR3	2	0	0	2	524	0	524	0.00347808260584192	1	2.4586601075445516	0.39503298505459844	dominant
OR2L5	2	0	0	2	515	0	515	0.00336300402992525	1	2.4732726122651294	0.39641116970156426	dominant
ACTR1B	1	0	0	1	19	0	19	0.00333441526262213	1	2.4769803148154965	0.397213024184639	dominant
HKDC1	1	0	0	1	19	0	19	0.00333441526262213	1	2.4769803148154965	0.39729108137093266	dominant
RSPH6A	1	0	0	1	19	0	19	0.00333441526262213	1	2.4769803148154965	0.39748211663520805	dominant
DMBT1	2	0	0	2	511	0	511	0.00331244618768696	1	2.479851168324703	0.3978835309817377	dominant
AHDC1	3	0	0	3	1802	0	1802	0.00323530369944283	1	2.4900849456594347	0.40169695623486873	dominant
ANAPC11	1	0	0	1	18	0	18	0.00316794629142625	1	2.499222189940794	0.40249321437384494	dominant
CCDC88A	1	0	0	1	18	0	18	0.00316794629142625	1	2.499222189940794	0.40324086390065894	dominant
KRT37	1	0	0	1	18	0	18	0.00316794629142625	1	2.499222189940794	0.40344435255134437	dominant
ANKRD24	2	0	0	2	494	0	494	0.00310162633751967	1	2.508410524165247	0.4035467944736069	dominant
RECK	2	0	0	2	488	0	488	0.00302878972467865	1	2.5187308767436343	0.4040999457320812	dominant
FBLN2	2	0	0	2	486	0	486	0.00300469340874442	1	2.522199835702325	0.40463916541309436	dominant
BPIFB4	1	0	0	1	17	0	17	0.00300145083984016	1	2.5226687654718556	0.40605731083783764	dominant
HYAL3	1	0	0	1	17	0	17	0.00300145083984016	1	2.5226687654718556	0.4064533674925896	dominant
NFIL3	1	0	0	1	17	0	17	0.00300145083984016	1	2.5226687654718556	0.40708372741787735	dominant
OSBP2	1	0	0	1	17	0	17	0.00300145083984016	1	2.5226687654718556	0.4071638717399965	dominant
PLPPR2	1	0	0	1	17	0	17	0.00300145083984016	1	2.5226687654718556	0.40832921376878945	dominant
SCUBE1	1	0	0	1	17	0	17	0.00300145083984016	1	2.5226687654718556	0.4087540178798506	dominant
VPS13D	2	0	0	2	479	0	479	0.0029210762503868	1	2.5344571062616383	0.40894710597208284	dominant
NOS3	2	0	0	2	478	0	478	0.0029092224602859	1	2.5362230681717657	0.4090985828672553	dominant
ZNF676	2	0	0	2	475	0	475	0.0028737985264146	1	2.541543682246839	0.40984916649561504	dominant
CAPN2	1	0	0	1	16	0	16	0.00283492890386283	1	2.547457828145758	0.41040276770713013	dominant
GLIS3	1	0	0	1	16	0	16	0.00283492890386283	1	2.547457828145758	0.4106366618266062	dominant
HEATR1	1	0	0	1	16	0	16	0.00283492890386283	1	2.547457828145758	0.41092653062672985	dominant
OTOF	1	0	0	1	16	0	16	0.00283492890386283	1	2.547457828145758	0.41125277032252466	dominant
TRPM4	1	0	0	1	16	0	16	0.00283492890386283	1	2.547457828145758	0.41217072468087373	dominant
CYP24A1	2	0	0	2	463	0	463	0.00273416781254652	1	2.5631748336502906	0.41331961218237934	dominant
MROH2B	1	0	0	1	15	0	15	0.00266838047949214	1	2.5737522450843082	0.41342561971056363	dominant
TOP3B	1	0	0	1	15	0	15	0.00266838047949214	1	2.5737522450843082	0.4156668221984398	dominant
TRABD2A	2	0	0	2	453	0	453	0.00262033944562056	1	2.581642445393629	0.41807952922907926	dominant
KIF2B	3	0	0	3	1655	0	1655	0.00254690917953211	1	2.5939865413070122	0.4181141920796454	dominant
OR10H3	2	0	0	2	445	0	445	0.00253093834900379	1	2.596718433669702	0.41901654644500835	dominant
ANKRD11	1	0	0	1	14	0	14	0.0025018055627245	1	2.6017464461682365	0.42030814260838806	dominant
COL8A2	1	0	0	1	14	0	14	0.0025018055627245	1	2.6017464461682365	0.4205230979167941	dominant
F5	1	0	0	1	14	0	14	0.0025018055627245	1	2.6017464461682365	0.4226027896632029	dominant
LRRC10	1	0	0	1	14	0	14	0.0025018055627245	1	2.6017464461682365	0.42360992820847315	dominant
PCNX3	1	0	0	1	14	0	14	0.0025018055627245	1	2.6017464461682365	0.4256356302483058	dominant
SH2D5	1	0	0	1	14	0	14	0.0025018055627245	1	2.6017464461682365	0.42724778687748827	dominant
SLC36A2	1	0	0	1	14	0	14	0.0025018055627245	1	2.6017464461682365	0.42730708101720866	dominant
TBX2	1	0	0	1	14	0	14	0.0025018055627245	1	2.6017464461682365	0.42743146773955293	dominant
TICRR	1	0	0	1	14	0	14	0.0025018055627245	1	2.6017464461682365	0.42817671371806726	dominant
WDHD1	1	0	0	1	14	0	14	0.0025018055627245	1	2.6017464461682365	0.43093469503328047	dominant
ZNF43	1	0	0	1	14	0	14	0.0025018055627245	1	2.6017464461682365	0.4311070081593895	dominant
DIS3L	3	0	0	3	1641	0	1641	0.00248662427222539	1	2.6043898314677145	0.4316619296416128	dominant
CES2	2	0	0	2	434	0	434	0.00241043081797293	1	2.61790532873346	0.4322951597780308	dominant
PCK1	2	0	0	2	431	0	431	0.00237805236086549	1	2.6237785871502126	0.4323486938980612	dominant
ZNF708	2	0	0	2	430	0	430	0.00236730601800262	1	2.6257455978632636	0.43368304360594356	dominant
CRTAC1	1	0	0	1	13	0	13	0.00233520414955735	1	2.6316751462967387	0.43574550374563364	dominant
CSPG4	1	0	0	1	13	0	13	0.00233520414955735	1	2.6316751462967387	0.43670251827136997	dominant
GRHL3	1	0	0	1	13	0	13	0.00233520414955735	1	2.6316751462967387	0.43930032508818306	dominant
MIGA1	1	0	0	1	13	0	13	0.00233520414955735	1	2.6316751462967387	0.4394234572184644	dominant
PHRF1	1	0	0	1	13	0	13	0.00233520414955735	1	2.6316751462967387	0.44012742000354615	dominant
SLC45A3	1	0	0	1	13	0	13	0.00233520414955735	1	2.6316751462967387	0.4405290696604443	dominant
VSIG10	1	0	0	1	13	0	13	0.00233520414955735	1	2.6316751462967387	0.4409691287156047	dominant
XPO5	1	0	0	1	13	0	13	0.00233520414955735	1	2.6316751462967387	0.4420639712566125	dominant
ZNF418	1	0	0	1	13	0	13	0.00233520414955735	1	2.6316751462967387	0.44228847873441945	dominant
ARSJ	2	0	0	2	423	0	423	0.00229273303488879	1	2.639646511438614	0.4423386275016492	dominant
FGF22	2	0	0	2	423	0	423	0.00229273303488879	1	2.639646511438614	0.44337539305415224	dominant
PLCE1	2	0	0	2	423	0	423	0.00229273303488879	1	2.639646511438614	0.4441406507291143	dominant
ZBTB38	2	0	0	2	421	0	421	0.00227163607175567	1	2.6436612436863864	0.44508224457870804	dominant
AKR1C3	2	0	0	2	419	0	419	0.00225063237308185	1	2.6476954385316187	0.4454137137773795	dominant
FAM98A	1	0	0	1	12	0	12	0.00216857623598621	1	2.663825305686694	0.44568411576297606	dominant
HERC6	1	0	0	1	12	0	12	0.00216857623598621	1	2.663825305686694	0.44577230633062326	dominant
SEMA4D	1	0	0	1	12	0	12	0.00216857623598621	1	2.663825305686694	0.44700466105007464	dominant
RLF	2	0	0	2	411	0	411	0.00216755139540517	1	2.664030596054183	0.44704113354514274	dominant
ABCA4	2	0	0	2	406	0	406	0.00211638570253276	1	2.6744051810523324	0.44788556995571	dominant
APCDD1L	2	0	0	2	404	0	404	0.00209608335701124	1	2.678591450328497	0.44860215411846854	dominant
UTRN	2	0	0	2	402	0	402	0.00207587477488188	1	2.6827988484238254	0.4508713291583555	dominant
ESPL1	1	0	0	1	11	0	11	0.0020019218180074	1	2.6985528872318114	0.4527940939227683	dominant
ITGA10	1	0	0	1	11	0	11	0.0020019218180074	1	2.6985528872318114	0.45290250129870674	dominant
MAN2B2	1	0	0	1	11	0	11	0.0020019218180074	1	2.6985528872318114	0.4533463299742642	dominant
NFIA	1	0	0	1	11	0	11	0.0020019218180074	1	2.6985528872318114	0.45365123304347926	dominant
OR11H6	1	0	0	1	11	0	11	0.0020019218180074	1	2.6985528872318114	0.4537405696201915	dominant
TCHP	1	0	0	1	11	0	11	0.0020019218180074	1	2.6985528872318114	0.45402804496041144	dominant
TNR	1	0	0	1	11	0	11	0.0020019218180074	1	2.6985528872318114	0.4540779218055304	dominant
TRAF1	1	0	0	1	11	0	11	0.0020019218180074	1	2.6985528872318114	0.45416923087090705	dominant
TTLL3	1	0	0	1	11	0	11	0.0020019218180074	1	2.6985528872318114	0.45521342534625464	dominant
CCDC60	2	0	0	2	394	0	394	0.00199597925706134	1	2.699843976370596	0.4554231705742873	dominant
MAML1	2	0	0	2	393	0	393	0.00198609805497803	1	2.7019993139047638	0.4568853772848192	dominant
MUC16	3	0	0	3	1502	0	1502	0.00193602314387778	1	2.7130894552929496	0.45752514489647017	dominant
ACTRT2	1	0	0	1	10	0	10	0.00183524089161469	1	2.7363069226747347	0.45973089591669336	dominant
ANK2	1	0	0	1	10	0	10	0.00183524089161469	1	2.7363069226747347	0.45994477094515507	dominant
BICD1	1	0	0	1	10	0	10	0.00183524089161469	1	2.7363069226747347	0.46049297395117517	dominant
GRIK2	1	0	0	1	10	0	10	0.00183524089161469	1	2.7363069226747347	0.461907720716711	dominant
LRIF1	1	0	0	1	10	0	10	0.00183524089161469	1	2.7363069226747347	0.46242361767389184	dominant
NAV1	1	0	0	1	10	0	10	0.00183524089161469	1	2.7363069226747347	0.4628057620983741	dominant
PCSK6	1	0	0	1	10	0	10	0.00183524089161469	1	2.7363069226747347	0.464344746404387	dominant
PFAS	1	0	0	1	10	0	10	0.00183524089161469	1	2.7363069226747347	0.46500881041384273	dominant
RAB19	1	0	0	1	10	0	10	0.00183524089161469	1	2.7363069226747347	0.46782764150053074	dominant
RALGPS1	1	0	0	1	10	0	10	0.00183524089161469	1	2.7363069226747347	0.46922085504757843	dominant
SELENOO	1	0	0	1	10	0	10	0.00183524089161469	1	2.7363069226747347	0.4694054031049676	dominant
TENM4	1	0	0	1	10	0	10	0.00183524089161469	1	2.7363069226747347	0.46982924352199906	dominant
WDR33	1	0	0	1	10	0	10	0.00183524089161469	1	2.7363069226747347	0.47038028574613006	dominant
ZCWPW1	1	0	0	1	10	0	10	0.00183524089161469	1	2.7363069226747347	0.47067409740821214	dominant
KRT32	2	0	0	2	376	0	376	0.00182172247378268	1	2.739517783941007	0.4707358626040629	dominant
TTC5	3	0	0	3	1450	0	1450	0.00175181180440419	1	2.756512551534854	0.4716100464480942	dominant
FOXR1	3	0	0	3	1445	0	1445	0.00173470626744927	1	2.7607740524152087	0.47196014319208923	dominant
MYO3B	2	0	0	2	363	0	363	0.0017006328066578	1	2.7693894472675686	0.4728782042623993	dominant
FRAS1	4	1	0	5	3147	0	3147	0.00167303034215345	0.0132742454213624	2.776496182581946	0.4736700108703368	dominant
CFI	1	0	0	1	9	0	9	0.00166853345280293	1	2.7776650816540345	0.47368438960026127	dominant
DDB2	1	0	0	1	9	0	9	0.00166853345280293	1	2.7776650816540345	0.4746632895014128	dominant
EHMT1	1	0	0	1	9	0	9	0.00166853345280293	1	2.7776650816540345	0.4756192396520975	dominant
GOLGB1	1	0	0	1	9	0	9	0.00166853345280293	1	2.7776650816540345	0.47609569871916485	dominant
MBTPS1	1	0	0	1	9	0	9	0.00166853345280293	1	2.7776650816540345	0.4817516467409988	dominant
NDUFS1	1	0	0	1	9	0	9	0.00166853345280293	1	2.7776650816540345	0.48254914533998594	dominant
OTOP2	1	0	0	1	9	0	9	0.00166853345280293	1	2.7776650816540345	0.483070606792391	dominant
PHF20L1	1	0	0	1	9	0	9	0.00166853345280293	1	2.7776650816540345	0.4835261086260542	dominant
TAF4	1	0	0	1	9	0	9	0.00166853345280293	1	2.7776650816540345	0.484416522841875	dominant
TNRC6C	1	0	0	1	9	0	9	0.00166853345280293	1	2.7776650816540345	0.48507250540402463	dominant
TRPV5	1	0	0	1	9	0	9	0.00166853345280293	1	2.7776650816540345	0.48589795904130834	dominant
ANKRD10	2	0	0	2	353	0	353	0.00161021656989816	1	2.7931157085729015	0.48640075568406255	dominant
NID2	3	0	0	3	1395	0	1395	0.00156941283861123	1	2.8042627989580833	0.4877824606735193	dominant
C21orf91	1	0	0	1	8	0	8	0.0015017994975659	1	2.8233880453033744	0.4904109303856743	dominant
DNAH10	1	0	0	1	8	0	8	0.0015017994975659	1	2.8233880453033744	0.4916159560315989	dominant
KL	1	0	0	1	8	0	8	0.0015017994975659	1	2.8233880453033744	0.49169968732357394	dominant
MYO10	1	0	0	1	8	0	8	0.0015017994975659	1	2.8233880453033744	0.49258074235640364	dominant
NFE2L1	1	0	0	1	8	0	8	0.0015017994975659	1	2.8233880453033744	0.49314994898936004	dominant
RUFY1	1	0	0	1	8	0	8	0.0015017994975659	1	2.8233880453033744	0.493204122237905	dominant
STAB1	1	0	0	1	8	0	8	0.0015017994975659	1	2.8233880453033744	0.49630181036747406	dominant
WHRN	3	2	0	5	1364	0	1364	0.00147212023639003	3.60568955556669e-6	2.8320567172619806	0.498691897099036	dominant
FLNC	2	0	0	2	336	0	336	0.0014619791461928	1	2.835058822151063	0.49941388447267515	dominant
TRBV30	2	0	0	2	335	0	335	0.00145347443976457	1	2.83759260116002	0.5016322717221062	dominant
ACTL7A	2	0	0	2	334	0	334	0.00144499368521894	1	2.8401340508178565	0.5044288125511901	dominant
IFT74	1	0	2	5	1355	0	1355	0.00144460705700522	3.60568955556669e-6	2.840250267912014	0.5046219561475226	dominant
ZDHHC4	3	0	0	3	1342	0	1342	0.00140544298440433	1	2.8521867680293864	0.5061116692969041	dominant
DNAH8	2	0	1	4	1341	0	1341	0.00140245850624265	0.0025018055627245	2.853109979110253	0.5065777903002352	dominant
TNC	2	0	0	2	326	0	326	0.00137801081250507	1	2.8607473747412633	0.5072694288685021	dominant
PLPP2	3	0	0	3	1331	0	1331	0.00137283393171333	1	2.8623819951030742	0.5106333136042318	dominant
SMCR8	2	0	0	2	325	0	325	0.00136974596092386	1	2.8633599715291833	0.5122211590490303	dominant
ADAMTS17	1	0	0	1	7	0	7	0.00133503902189813	1	2.8745060401066294	0.5123372480297103	dominant
ERCC2	1	0	0	1	7	0	7	0.00133503902189813	1	2.8745060401066294	0.513917826533173	dominant
FGL2	1	0	0	1	7	0	7	0.00133503902189813	1	2.8745060401066294	0.5145839541264273	dominant
MKKS	1	0	0	1	7	0	7	0.00133503902189813	1	2.8745060401066294	0.5155701638832829	dominant
OTUD7B	1	0	0	1	7	0	7	0.00133503902189813	1	2.8745060401066294	0.5182830276871541	dominant
PSD4	1	0	0	1	7	0	7	0.00133503902189813	1	2.8745060401066294	0.5183229842294735	dominant
RNLS	1	0	0	1	7	0	7	0.00133503902189813	1	2.8745060401066294	0.5196825051406997	dominant
SH2D3C	1	0	0	1	7	0	7	0.00133503902189813	1	2.8745060401066294	0.5199209703737226	dominant
TCF25	1	0	0	1	7	0	7	0.00133503902189813	1	2.8745060401066294	0.5208010949098864	dominant
TEX2	1	0	0	1	7	0	7	0.00133503902189813	1	2.8745060401066294	0.5208398482928973	dominant
TNRC6A	1	0	0	1	7	0	7	0.00133503902189813	1	2.8745060401066294	0.5216388286689272	dominant
CROCC	2	0	0	2	312	0	312	0.00126449203347888	1	2.898083902442203	0.521964586446791	dominant
TRAK1	3	0	0	3	1292	0	1292	0.00126109027633156	1	2.8992538229358065	0.5257307962945389	dominant
CAP1	2	0	0	2	306	0	306	0.00121728736575602	1	2.914606885508635	0.5262947954888265	dominant
DAB2	2	0	0	2	304	0	304	0.00120174574815426	1	2.920187405755512	0.5275960236292929	dominant
ADAMTS15	1	0	0	1	6	0	6	0.00116825202178994	1	2.932463458708139	0.5276764561307821	dominant
APC	1	0	0	1	6	0	6	0.00116825202178994	1	2.932463458708139	0.5282934608837798	dominant
ASCC2	1	0	0	1	6	0	6	0.00116825202178994	1	2.932463458708139	0.5285376442512999	dominant
CDC42BPB	1	0	0	1	6	0	6	0.00116825202178994	1	2.932463458708139	0.5295777520955899	dominant
CPQ	1	0	0	1	6	0	6	0.00116825202178994	1	2.932463458708139	0.5314741590048842	dominant
DMRT3	1	0	0	1	6	0	6	0.00116825202178994	1	2.932463458708139	0.5319713354960844	dominant
DTX3L	1	0	0	1	6	0	6	0.00116825202178994	1	2.932463458708139	0.5326565590826988	dominant
MOB2	1	0	0	1	6	0	6	0.00116825202178994	1	2.932463458708139	0.5327228022299368	dominant
NETO1	1	0	0	1	6	0	6	0.00116825202178994	1	2.932463458708139	0.5331839612904657	dominant
NPC1L1	1	0	0	1	6	0	6	0.00116825202178994	1	2.932463458708139	0.533510167393684	dominant
PAQR5	1	0	0	1	6	0	6	0.00116825202178994	1	2.932463458708139	0.5355212719678928	dominant
PARP1	1	0	0	1	6	0	6	0.00116825202178994	1	2.932463458708139	0.5356755761431502	dominant
PCNX4	1	0	0	1	6	0	6	0.00116825202178994	1	2.932463458708139	0.5368703004115964	dominant
PCYOX1L	1	0	0	1	6	0	6	0.00116825202178994	1	2.932463458708139	0.5385334724826855	dominant
PREB	1	0	0	1	6	0	6	0.00116825202178994	1	2.932463458708139	0.5395034444225634	dominant
PRPH	1	0	0	1	6	0	6	0.00116825202178994	1	2.932463458708139	0.5416737576676379	dominant
SLC2A5	1	0	0	1	6	0	6	0.00116825202178994	1	2.932463458708139	0.5422784400305206	dominant
TRIM40	1	0	0	1	6	0	6	0.00116825202178994	1	2.932463458708139	0.5423091011177985	dominant
CAPN12	2	0	0	2	297	0	297	0.00114811227663691	1	2.940015639168406	0.5424277153012785	dominant
OR5B12	2	0	0	2	297	0	297	0.00114811227663691	1	2.940015639168406	0.5428510298030873	dominant
DOCK9	2	0	0	2	283	0	283	0.00104441069910288	1	2.981128687847234	0.5431026039284198	dominant
ZNF366	2	0	0	2	283	0	283	0.00104441069910288	1	2.981128687847234	0.5435112191431932	dominant
TMEM236	2	0	0	2	279	0	279	0.00101565708789206	1	2.993252896357086	0.5440892911829611	dominant
MPZL3	2	0	0	2	278	0	278	0.00100852959697282	1	2.9963113521727163	0.5485199402995395	dominant
APOB	1	0	0	1	5	0	5	0.00100143849323531	1	2.9993757192299095	0.5488944355943266	dominant
BEND7	1	0	0	1	5	0	5	0.00100143849323531	1	2.9993757192299095	0.5491960857312089	dominant
GUCY2D	1	0	0	1	5	0	5	0.00100143849323531	1	2.9993757192299095	0.5504803843009165	dominant
IL1RAP	1	0	0	1	5	0	5	0.00100143849323531	1	2.9993757192299095	0.5540310882198366	dominant
IL27	1	0	0	1	5	0	5	0.00100143849323531	1	2.9993757192299095	0.5542535699039602	dominant
LMLN	1	0	0	1	5	0	5	0.00100143849323531	1	2.9993757192299095	0.5554762480715245	dominant
MYO18B	1	0	0	1	5	0	5	0.00100143849323531	1	2.9993757192299095	0.5560657093691906	dominant
PTPRS	1	0	0	1	5	0	5	0.00100143849323531	1	2.9993757192299095	0.5562876427992065	dominant
SHMT1	1	0	0	1	5	0	5	0.00100143849323531	1	2.9993757192299095	0.5573300728328137	dominant
SORL1	1	0	0	1	5	0	5	0.00100143849323531	1	2.9993757192299095	0.5579116576678779	dominant
TTLL4	1	0	0	1	5	0	5	0.00100143849323531	1	2.9993757192299095	0.5600984891929924	dominant
XPO6	1	0	0	1	5	0	5	0.00100143849323531	1	2.9993757192299095	0.5605240797826112	dominant
ZNF682	1	0	0	1	5	0	5	0.00100143849323531	1	2.9993757192299095	0.5620103220823466	dominant
ZNF860	1	0	0	1	5	0	5	0.00100143849323531	1	2.9993757192299095	0.5648090291766372	dominant
RFPL2	2	0	0	2	274	0	274	9.80263507451568e-4	1	3.0086571646653337	0.5677836534508034	dominant
COL6A2	2	0	0	2	272	0	272	9.66276893004281e-4	1	3.0148984058075587	0.5701904962550038	dominant
SLC5A4	2	0	0	2	270	0	270	9.52387979429925e-4	1	3.0211860946827374	0.5712248136169288	dominant
PPIC	3	0	0	3	1157	0	1157	9.19347574212171e-4	1	3.036520265518851	0.5718288790453373	dominant
CEP104	2	0	0	2	265	0	265	9.18093534111201e-4	1	3.0371130712180707	0.5736498336130961	dominant
FMO3	2	0	0	2	256	0	256	8.57906296748422e-4	1	3.0665601445841895	0.5747898889935814	dominant
RNF103	3	0	0	3	1128	0	1128	8.54702998708229e-4	1	3.068184772324759	0.5777306415760224	dominant
CCDC150	4	0	0	4	2608	0	2608	8.37302928699234e-4	1	3.07711738972364	0.5795116332048247	dominant
ACACA	1	0	0	1	4	0	4	8.34598432224665e-4	1	3.0785224354364553	0.5816111441691729	dominant
ADAMTS16	1	0	0	1	4	0	4	8.34598432224665e-4	1	3.0785224354364553	0.5819864764683654	dominant
ATRNL1	1	0	0	1	4	0	4	8.34598432224665e-4	1	3.0785224354364553	0.5824573828943866	dominant
CBR3	1	0	0	1	4	0	4	8.34598432224665e-4	1	3.0785224354364553	0.5859667787872461	dominant
CPNE1	1	0	0	1	4	0	4	8.34598432224665e-4	1	3.0785224354364553	0.5877548927821171	dominant
CPT1B	1	0	0	1	4	0	4	8.34598432224665e-4	1	3.0785224354364553	0.5902546011568209	dominant
DYRK3	1	0	0	1	4	0	4	8.34598432224665e-4	1	3.0785224354364553	0.5906569484206659	dominant
FABP7	1	0	0	1	4	0	4	8.34598432224665e-4	1	3.0785224354364553	0.591413839961492	dominant
GPR17	1	0	0	1	4	0	4	8.34598432224665e-4	1	3.0785224354364553	0.593400592194978	dominant
NFS1	1	0	0	1	4	0	4	8.34598432224665e-4	1	3.0785224354364553	0.5944890753992477	dominant
RREB1	1	0	0	1	4	0	4	8.34598432224665e-4	1	3.0785224354364553	0.595448388557497	dominant
SERPINB8	1	0	0	1	4	0	4	8.34598432224665e-4	1	3.0785224354364553	0.5960847735435851	dominant
SLC25A23	1	0	0	1	4	0	4	8.34598432224665e-4	1	3.0785224354364553	0.5961030889354176	dominant
SUPT20H	1	0	0	1	4	0	4	8.34598432224665e-4	1	3.0785224354364553	0.5966632508109182	dominant
FCN2	3	0	0	3	1111	0	1111	8.18195461159353e-4	1	3.0871429340272254	0.5975593730807129	dominant
ACACB	3	0	0	3	1088	0	1088	7.70410479153263e-4	1	3.1132778185529335	0.5976347582081488	dominant
PRDM9	3	0	0	3	1085	0	1085	7.64312623488501e-4	1	3.1167289674906185	0.5989403814124508	dominant
TTBK2	2	0	0	2	239	0	239	7.49648541398409e-4	1	3.125142299683073	0.5991629811376589	dominant
LRBA	3	0	0	3	1074	0	1074	7.42218026214837e-4	1	3.1294685021691744	0.6003141278405472	dominant
UPF2	3	0	0	3	1056	0	1056	7.06952089673832e-4	1	3.15061001745532	0.6076264248941827	dominant
ADGRL2	3	0	0	3	1052	0	1052	6.99263890625003e-4	1	3.155358897767489	0.6096498455602279	dominant
ESR1	2	0	0	2	227	0	227	6.77522678415849e-4	1	3.1690761632638558	0.6099227683295011	dominant
ADAM23	1	0	0	1	3	0	3	6.67731834749663e-4	1	3.17539791787086	0.6122502256182606	dominant
BIRC6	1	0	0	1	3	0	3	6.67731834749663e-4	1	3.17539791787086	0.6123786662042114	dominant
CDC25B	1	0	0	1	3	0	3	6.67731834749663e-4	1	3.17539791787086	0.613713549198727	dominant
COL12A1	1	0	0	1	3	0	3	6.67731834749663e-4	1	3.17539791787086	0.6148966974849178	dominant
DDX5	1	0	0	1	3	0	3	6.67731834749663e-4	1	3.17539791787086	0.6155431824265775	dominant
EEA1	1	0	0	1	3	0	3	6.67731834749663e-4	1	3.17539791787086	0.6161422933683	dominant
FAM214B	1	0	0	1	3	0	3	6.67731834749663e-4	1	3.17539791787086	0.6192742433676227	dominant
FAM234A	1	0	0	1	3	0	3	6.67731834749663e-4	1	3.17539791787086	0.6220345507042643	dominant
FBXW8	1	0	0	1	3	0	3	6.67731834749663e-4	1	3.17539791787086	0.623806694331652	dominant
HECW2	1	0	0	1	3	0	3	6.67731834749663e-4	1	3.17539791787086	0.6255062095726236	dominant
LSP1	1	0	0	1	3	0	3	6.67731834749663e-4	1	3.17539791787086	0.625793281540025	dominant
MDH1B	1	0	0	1	3	0	3	6.67731834749663e-4	1	3.17539791787086	0.6277949347021365	dominant
MSTN	1	0	0	1	3	0	3	6.67731834749663e-4	1	3.17539791787086	0.6281793520357322	dominant
OR4P4	1	0	0	1	3	0	3	6.67731834749663e-4	1	3.17539791787086	0.6341714359055277	dominant
OSBPL6	1	0	0	1	3	0	3	6.67731834749663e-4	1	3.17539791787086	0.6342259662054038	dominant
PDCD4	1	0	0	1	3	0	3	6.67731834749663e-4	1	3.17539791787086	0.6370103420077714	dominant
PTPRG	1	0	0	1	3	0	3	6.67731834749663e-4	1	3.17539791787086	0.6393792485305065	dominant
RHBDF2	1	0	0	1	3	0	3	6.67731834749663e-4	1	3.17539791787086	0.6425966595633791	dominant
SKIV2L	1	0	0	1	3	0	3	6.67731834749663e-4	1	3.17539791787086	0.646233344315568	dominant
ST13	1	0	0	1	3	0	3	6.67731834749663e-4	1	3.17539791787086	0.6469059872769174	dominant
TMPRSS7	1	0	0	1	3	0	3	6.67731834749663e-4	1	3.17539791787086	0.6471854738883402	dominant
UQCRC1	1	0	0	1	3	0	3	6.67731834749663e-4	1	3.17539791787086	0.6491115945389129	dominant
WDR74	1	0	0	1	3	0	3	6.67731834749663e-4	1	3.17539791787086	0.6517540046792855	dominant
ZNF212	3	0	0	3	1033	0	1033	6.63475985630566e-4	1	3.1781747917096776	0.6543503139683562	dominant
SLK	2	0	0	2	222	0	222	6.48522088645463e-4	1	3.1880752272692345	0.6551595101047673	dominant
ZNRF3	2	0	0	2	218	0	218	6.25768070163756e-4	1	3.203586600514632	0.6574244033807661	dominant
ZNF660	3	0	0	3	1006	0	1006	6.14671760054945e-4	1	3.2113567392689846	0.6580574203633367	dominant
TNKS1BP1	3	0	0	3	994	0	994	5.93743109579912e-4	1	3.2264014173481903	0.6592050102814355	dominant
ZNF254	2	0	0	2	205	0	205	5.5456443955669e-4	1	3.2560479822147794	0.659279458993052	dominant
PTPRK	2	0	0	2	204	0	204	5.49261572688386e-4	1	3.2602207839263246	0.6611788340612165	dominant
ALKBH3	1	0	0	1	2	0	2	5.00838696799955e-4	1	3.3003021231733674	0.6617179597960616	dominant
ATP6V1B1	1	0	0	1	2	0	2	5.00838696799955e-4	1	3.3003021231733674	0.6631975177755204	dominant
CFHR5	1	0	0	1	2	0	2	5.00838696799955e-4	1	3.3003021231733674	0.6639919234882163	dominant
COX7A2	1	0	0	1	2	0	2	5.00838696799955e-4	1	3.3003021231733674	0.6647861311464088	dominant
DMP1	1	0	0	1	2	0	2	5.00838696799955e-4	1	3.3003021231733674	0.6675182639680324	dominant
FAT4	1	0	0	1	2	0	2	5.00838696799955e-4	1	3.3003021231733674	0.6687636855910832	dominant
FEM1B	1	0	0	1	2	0	2	5.00838696799955e-4	1	3.3003021231733674	0.6700731099079104	dominant
GFRA3	1	0	0	1	2	0	2	5.00838696799955e-4	1	3.3003021231733674	0.6701530789492033	dominant
GPX5	1	0	0	1	2	0	2	5.00838696799955e-4	1	3.3003021231733674	0.6740959970653072	dominant
GUCY2C	1	0	0	1	2	0	2	5.00838696799955e-4	1	3.3003021231733674	0.6811761117064858	dominant
IL20RA	1	0	0	1	2	0	2	5.00838696799955e-4	1	3.3003021231733674	0.68630136368161	dominant
KMT2A	1	0	0	1	2	0	2	5.00838696799955e-4	1	3.3003021231733674	0.6873250386377732	dominant
LAMA3	1	0	0	1	2	0	2	5.00838696799955e-4	1	3.3003021231733674	0.6931837031000576	dominant
LRP1	1	0	0	1	2	0	2	5.00838696799955e-4	1	3.3003021231733674	0.6937822711699033	dominant
RSPH4A	1	0	0	1	2	0	2	5.00838696799955e-4	1	3.3003021231733674	0.693871858446898	dominant
SLC13A4	1	0	0	1	2	0	2	5.00838696799955e-4	1	3.3003021231733674	0.6941603829392858	dominant
SLC4A5	1	0	0	1	2	0	2	5.00838696799955e-4	1	3.3003021231733674	0.7009697040326781	dominant
SRGAP1	1	0	0	1	2	0	2	5.00838696799955e-4	1	3.3003021231733674	0.7013619938380047	dominant
TMEM135	1	0	0	1	2	0	2	5.00838696799955e-4	1	3.3003021231733674	0.7018568483093779	dominant
KCNE2	3	0	0	3	935	0	935	4.97493467149206e-4	1	3.3032126178321835	0.7019798012803855	dominant
AVPR1B	3	0	0	3	923	0	923	4.79239660749151e-4	1	3.3194472479397854	0.7024149190097813	dominant
TSC2	2	0	0	2	187	0	187	4.62935450053463e-4	1	3.3344795611201725	0.7030183544013707	dominant
HOOK2	2	0	0	2	186	0	186	4.58082740882652e-4	1	3.33905607076622	0.7041607075431129	dominant
TMEM14C	2	0	0	2	179	0	179	4.24816501027916e-4	1	3.371798622420494	0.7054107175954756	dominant
DCAF6	2	0	0	2	176	0	176	4.10936424800889e-4	1	3.386225361807198	0.7090070453490436	dominant
DIABLO	2	0	0	2	175	0	175	4.06360040488966e-4	1	3.3910890050754614	0.7097458737195561	dominant
TULP1	2	0	0	2	175	0	175	4.06360040488966e-4	1	3.3910890050754614	0.7169908117195168	dominant
CLUAP1	2	0	0	2	173	0	173	3.97282779854269e-4	1	3.400900258947521	0.7181366081537317	dominant
CSF1R	3	0	0	3	849	0	849	3.76151853411254e-4	1	3.4246367939423683	0.7286400519530235	dominant
TRIT1	2	0	0	2	167	0	167	3.70655618346069e-4	1	3.431029412517277	0.7301777798213416	dominant
TJP1	2	0	0	2	166	0	166	3.66306013100004e-4	1	3.4361559521115494	0.7312162862749724	dominant
TRPM2	3	0	0	3	839	0	839	3.63436330892381e-4	1	3.4395716606344275	0.7315205495057144	dominant
CARS2	2	0	0	2	165	0	165	3.61981644202477e-4	1	3.441313451631735	0.7331277774238938	dominant
SLC25A45	3	0	0	3	831	0	831	3.53466305289005e-4	1	3.451651979673331	0.7334056372448962	dominant
SPTA1	2	0	0	2	163	0	163	3.53408646418869e-4	1	3.451722829345194	0.7367029280771152	dominant
IFIH1	2	0	0	2	162	0	162	3.49160033019881e-4	1	3.4569754741082352	0.7429593597461626	dominant
ABCC10	1	0	0	1	1	0	1	3.33919014365747e-4	1	3.4763588501909024	0.7433680057588955	dominant
ADGRB3	1	0	0	1	1	0	1	3.33919014365747e-4	1	3.4763588501909024	0.7440490965668849	dominant
BRINP1	1	0	0	1	1	0	1	3.33919014365747e-4	1	3.4763588501909024	0.7440807983628592	dominant
CA10	1	0	0	1	1	0	1	3.33919014365747e-4	1	3.4763588501909024	0.7443463330674384	dominant
GZMK	1	0	0	1	1	0	1	3.33919014365747e-4	1	3.4763588501909024	0.7457574106439003	dominant
IGHV1-18	1	0	0	1	1	0	1	3.33919014365747e-4	1	3.4763588501909024	0.7458292686679262	dominant
IQGAP2	1	0	0	1	1	0	1	3.33919014365747e-4	1	3.4763588501909024	0.7469463629413566	dominant
LOXL4	1	0	0	1	1	0	1	3.33919014365747e-4	1	3.4763588501909024	0.747987736351129	dominant
PCDH10	1	0	0	1	1	0	1	3.33919014365747e-4	1	3.4763588501909024	0.7481549853908469	dominant
PCDHGA3	1	0	0	1	1	0	1	3.33919014365747e-4	1	3.4763588501909024	0.748512970684927	dominant
PLEKHG2	1	0	0	1	1	0	1	3.33919014365747e-4	1	3.4763588501909024	0.7541909702166831	dominant
PRELID1	1	0	0	1	1	0	1	3.33919014365747e-4	1	3.4763588501909024	0.7542892666784935	dominant
RAB18	1	0	0	1	1	0	1	3.33919014365747e-4	1	3.4763588501909024	0.7558266517886632	dominant
RTN3	1	0	0	1	1	0	1	3.33919014365747e-4	1	3.4763588501909024	0.7611668420393533	dominant
SIPA1L3	1	0	0	1	1	0	1	3.33919014365747e-4	1	3.4763588501909024	0.7620662847384156	dominant
ZNF467	1	0	0	1	1	0	1	3.33919014365747e-4	1	3.4763588501909024	0.7621246097145706	dominant
ZZEF1	1	0	0	1	1	0	1	3.33919014365747e-4	1	3.4763588501909024	0.7693600862946569	dominant
CLPS	2	0	0	2	154	0	154	3.16081400465933e-4	1	3.5002010590881913	0.770211910249909	dominant
HNF1B	2	0	0	2	154	0	154	3.16081400465933e-4	1	3.5002010590881913	0.7726727695536554	dominant
CAPN9	2	0	0	2	150	0	150	3.00149740450983e-4	1	3.5226620278561818	0.775107091401237	dominant
OR4D9	2	0	0	2	148	0	148	2.92336041820382e-4	1	3.5341176376060837	0.7774371670328377	dominant
AKAP9	3	0	0	3	775	0	775	2.88592339751593e-4	1	3.5397152007815587	0.7786007932014763	dominant
SYNE1	2	0	0	2	147	0	147	2.88467252535216e-4	1	3.539903481816676	0.7818672807219865	dominant
PDPR	3	0	0	3	765	0	765	2.77890495186653e-4	1	3.5561263073377103	0.7829833176548623	dominant
CTNND1	2	0	0	2	144	0	144	2.77013218059398e-4	1	3.557499507494045	0.784141413700989	dominant
SLC1A3	2	0	0	2	143	0	143	2.73246010275792e-4	1	3.5634461705598066	0.785642659650683	dominant
PNMT	2	0	0	2	142	0	142	2.695042173081e-4	1	3.569434434413028	0.7893248579344181	dominant
DHX29	2	0	1	4	751	0	751	2.63344794104908e-4	8.34598432224665e-4	3.5794752625119637	0.7899099290801488	dominant
INO80D	3	0	0	3	749	0	749	2.6130805245349e-4	1	3.582847206873393	0.7903551168575824	dominant
ESR2	2	0	0	2	139	0	139	2.58431405104559e-4	1	3.5876547111302943	0.7923919268807377	dominant
GATB	2	0	0	2	138	0	138	2.5479134921297e-4	1	3.593815321442064	0.7941208047168291	dominant
ITLN1	2	0	0	2	138	0	138	2.5479134921297e-4	1	3.593815321442064	0.8013166942899032	dominant
ANKS4B	4	0	0	4	1897	0	1897	2.53560924832294e-4	1	3.5959176728614537	0.8043630560450993	dominant
TMEM43	2	0	0	2	137	0	137	2.51176747051915e-4	1	3.600020568336403	0.8068539719526846	dominant
ANK3	3	0	0	3	716	0	716	2.29162576212297e-4	1	3.639856304119685	0.8106279876045936	dominant
BBX	3	0	0	3	715	0	715	2.28230887004426e-4	1	3.6416255818815797	0.8129865865359353	dominant
C1orf159	2	0	0	2	130	0	130	2.2658789078011e-4	1	3.6447633032453477	0.8186586514410413	dominant
CACNG5	2	0	0	2	130	0	130	2.2658789078011e-4	1	3.6447633032453477	0.8189908008578958	dominant
NOD1	2	0	0	2	130	0	130	2.2658789078011e-4	1	3.6447633032453477	0.8213488452785523	dominant
OR1S2	2	0	0	2	127	0	127	2.16432394804528e-4	1	3.6646777351000948	0.8263404279121137	dominant
TAS1R3	2	0	0	2	126	0	126	2.13098298054704e-4	1	3.671420018837662	0.8270762796828036	dominant
RAP1GDS1	3	0	0	3	694	0	694	2.09229552305011e-4	1	3.679376974218896	0.8281530093756758	dominant
ZNF644	3	0	0	3	689	0	689	2.04862464660486e-4	1	3.6885376066750566	0.8313127099391225	dominant
SOS2	2	0	0	2	123	0	123	2.03249322821816e-4	1	3.6919708926969372	0.8319602275315627	dominant
DPP4	2	0	0	2	121	0	121	1.9681117994956e-4	1	3.7059502349062377	0.8321750568606084	dominant
KALRN	3	0	0	3	673	0	673	1.91286797927906e-4	1	3.7183150027114054	0.8332887788859983	dominant
FYTTD1	2	0	0	2	116	0	116	1.81163720794339e-4	1	3.7419287682283415	0.8337767079515274	dominant
MPO	3	0	0	3	660	0	660	1.80697986615085e-4	1	3.743046686436467	0.8339477405160953	dominant
TBC1D31	3	0	0	3	655	0	655	1.76729237653823e-4	1	3.752691595930029	0.8341215355055974	dominant
CHRNA1	2	0	0	2	114	0	114	1.75084060561169e-4	1	3.756753389755636	0.834721657854092	dominant
COL14A1	2	0	0	2	113	0	113	1.72082688190263e-4	1	3.764262818234967	0.8366618383071521	dominant
SERPIND1	1	0	0	1	0	0	0	1.6697278343647e-4	1	3.7773543130837663	0.8396019684519823	dominant
CUBN	2	0	0	2	109	0	109	1.60333766359572e-4	1	3.7949750054103712	0.8435901052728886	dominant
WDR17	2	0	0	2	109	0	109	1.60333766359572e-4	1	3.7949750054103712	0.8552564936650399	dominant
PLEKHG6	2	0	0	2	108	0	108	1.57460716978099e-4	1	3.8028277753827386	0.8627270072802588	dominant
FGFR4	2	0	0	2	99	0	99	1.32760178091048e-4	1	3.876932173679014	0.8627392160061181	dominant
ARHGAP8	2	0	0	2	97	0	97	1.27554313793211e-4	1	3.8943048492854118	0.8636722853425874	dominant
MMP10	3	0	0	3	584	0	584	1.26361018401134e-4	1	3.8983868825752888	0.8643725421295883	dominant
PROKR2	3	0	0	3	578	0	578	1.2259811798928e-4	1	3.9115161966458594	0.8690569202136399	dominant
MPHOSPH9	2	0	0	2	94	0	94	1.19938845129083e-4	1	3.921040137226447	0.8753549779251845	dominant
SCUBE2	2	0	0	2	93	0	93	1.17451941083235e-4	1	3.930139801408539	0.8764639356107989	dominant
ARHGAP9	2	0	0	2	91	0	91	1.12555558425395e-4	1	3.948633053005798	0.8789423032577369	dominant
FBXO33	2	0	0	2	91	0	91	1.12555558425395e-4	1	3.948633053005798	0.879810259892284	dominant
PHLPP1	3	0	0	3	543	0	543	1.02098667006581e-4	1	3.9909799279960025	0.88369435731139645	dominant
TST	2	0	0	2	80	0	80	8.74733855907304e-5	1	4.058124064112358	0.8926912327514479	dominant
ZC3H6	4	0	0	4	1425	0	1425	8.51275584100341e-5	1	4.069929822666076	0.892849781918915	dominant
TRAPPC12	3	0	0	3	493	0	493	7.69087626256698e-5	1	4.114024175892024	0.8985674517610055	dominant
WRAP73	2	0	0	2	74	0	74	7.51128500093363e-5	1	4.124285759257364	0.9041567114701968	dominant
VRTN	2	0	0	2	70	0	70	6.73914989672073e-5	1	4.171394883649863	0.9104459077470304	dominant
HMCN1	4	0	0	4	1333	0	1333	6.58679315964701e-5	1	4.181325974183255	0.912214396286708	dominant
PLEC	4	2	0	6	1325	0	1325	6.43595946091299e-5	3.18181121178478e-6	4.191386700116395	0.9137970311376619	dominant
HINT2	2	0	0	2	66	0	66	6.00859424383849e-5	1	4.221227122598799	0.9163137432533097	dominant
MYO16	2	0	0	2	66	0	66	6.00859424383849e-5	1	4.221227122598799	0.9163640573264449	dominant
RSPH1	2	0	0	2	65	0	65	5.83245804803287e-5	1	4.2341483763359	0.9171796185309709	dominant
SPTB	3	0	0	3	446	0	446	5.73038964327148e-5	1	4.241815846763945	0.9178769563643833	dominant
CELSR2	3	0	0	3	445	0	445	5.69271279470355e-5	1	4.2446807263977995	0.9181040879680022	dominant
ZAN	9	0	0	9	11753	0	11753	5.62161368344023e-5	1	4.250139002363368	0.9186694178316439	dominant
UBXN1	3	0	0	3	438	0	438	5.4335151682635e-5	1	4.264919116220233	0.9242952237383106	dominant
PNPLA3	2	0	0	2	62	0	62	5.31966863728765e-5	1	4.274115419110862	0.9279907348877406	dominant
ANXA7	2	0	0	2	59	0	59	4.83032461090602e-5	1	4.316023682501462	0.9405193692052715	dominant
ACKR3	2	0	0	2	57	0	57	4.51713103060223e-5	1	4.345137311466024	0.9570966791797387	dominant
SETD6	3	0	0	3	405	0	405	4.31562425818719e-5	1	4.364956374392163	0.9595296368771354	dominant
PADI3	4	0	0	4	1152	0	1152	3.75142407993641e-5	1	4.425803838231094	0.9620793989683175	dominant
ZBTB45	2	0	0	2	51	0	51	3.64019171788363e-5	1	4.438875742772283	0.962839074222926	dominant
NFIB	2	0	0	2	50	0	50	3.50317869937801e-5	1	4.455537708478958	0.9647090796254482	dominant
CCR6	2	0	0	2	49	0	49	3.36878023455619e-5	1	4.472527319690487	0.9652877999636544	dominant
GTSE1	2	0	0	2	48	0	48	3.23699711711777e-5	1	4.48985768738161	0.9700556394092594	dominant
PPP6R2	2	0	0	2	48	0	48	3.23699711711777e-5	1	4.48985768738161	0.972952704540189	dominant
CYTIP	2	0	0	2	47	0	47	3.10783014093308e-5	1	4.507542725672717	0.9735157296619138	dominant
FAT1	4	0	0	4	1050	0	1050	2.62005200587443e-5	1	4.581690088206921	0.9848503200863122	dominant
SLC1A7	3	0	0	3	333	0	333	2.42520915814896e-5	1	4.615250800437876	0.9875117993057563	dominant
CAMTA1	3	0	0	3	330	0	330	2.36139577536637e-5	1	4.626831218066176	0.99341661957406	dominant
SH3BP4	2	0	1	4	329	0	329	2.34037309028896e-5	3.33919014365747e-4	4.630714904069353	0.9941423937284016	dominant
ELF2	4	0	0	4	1011	0	1011	2.26230913930612e-5	1	4.645448050020033	0.9990149148345018	dominant
GON4L	4	0	0	4	1004	0	1004	2.20212251772465e-5	1	4.657158522198256	0.9993339529742975	dominant
ACAD10	2	0	0	2	39	0	39	2.16877073739083e-5	1	4.663786355200452	1.0008596481792384	dominant
PSMA8	4	0	0	4	993	0	993	2.10993498590802e-5	1	4.675730926548942	1.0078733268653544	dominant
CABLES2	2	0	0	2	38	0	38	2.06318478483842e-5	1	4.685461873606199	1.0104624608368002	dominant
SRCAP	3	0	0	3	313	0	313	2.02058949491827e-5	1	4.694521909245878	1.0133028701730078	dominant
RUFY4	3	0	0	3	310	0	310	1.96403829749528e-5	1	4.706850048000846	1.0140958641961508	dominant
CCDC97	2	0	0	2	37	0	37	1.96022292163939e-5	1	4.707694536739072	1.0155043076517716	dominant
TEX37	2	0	0	2	37	0	37	1.96022292163939e-5	1	4.707694536739072	1.0183651565422305	dominant
CLCNKA	2	0	0	2	35	0	35	1.76217464647368e-5	1	4.753951051519267	1.0263224217512075	dominant
SMOC2	2	0	0	2	35	0	35	1.76217464647368e-5	1	4.753951051519267	1.0266577212560455	dominant
KIF23	3	0	0	3	294	0	294	1.6799894255742e-5	1	4.774693451862963	1.0275785982635306	dominant
ATAD3C	3	0	0	3	293	0	293	1.66319832274346e-5	1	4.779055961641731	1.0287861859394094	dominant
ARRDC2	3	0	0	3	275	0	275	1.37960766718502e-5	1	4.860244400701506	1.0342780992456138	dominant
FURIN	3	0	0	3	273	0	273	1.35022924676165e-5	1	4.869592489170755	1.0495795867152418	dominant
CTSG	2	0	0	2	29	0	29	1.23109075873945e-5	1	4.909709928736618	1.0515534572353533	dominant
MVP	2	0	0	2	29	0	29	1.23109075873945e-5	1	4.909709928736618	1.0547576200259141	dominant
COL17A1	3	0	0	3	253	0	253	1.07885043777459e-5	1	4.9670387578669635	1.0560947947804316	dominant
ZSWIM4	2	0	0	2	27	0	27	1.07510435386128e-5	1	4.9685493793701765	1.0613866680933262	dominant
MYT1	3	0	0	3	249	0	249	1.02931450817972e-5	1	4.987451905803791	1.062937029471928	dominant
ZBTB3	2	0	0	2	26	0	26	1.00106003072324e-5	1	4.999539878334738	1.0665132354109657	dominant
PCCB	3	2	0	5	240	0	240	9.23404540410978e-6	2.65525067483461e-8	5.034607994339149	1.0688053929805499	dominant
HSPG2	4	0	0	4	789	0	789	8.61996748672216e-6	1	5.064494372268534	1.0704996103142486	dominant
DENND2C	4	0	0	4	779	0	779	8.20140492777974e-6	1	5.086111745162787	1.0797813862253007	dominant
DUSP2	2	0	0	2	23	0	23	7.94732150635391e-6	1	5.099779217383126	1.0883746196774289	dominant
L2HGDH	2	0	0	2	23	0	23	7.94732150635391e-6	1	5.099779217383126	1.0899973159431238	dominant
PATJ	2	0	0	2	22	0	22	7.31227213637779e-6	1	5.135947654100275	1.1084968824147692	dominant
PHLDA1	2	0	0	2	22	0	22	7.31227213637779e-6	1	5.135947654100275	1.1155862240650667	dominant
RPL35	3	0	0	3	221	0	221	7.24010395213814e-6	1	5.140255198234362	1.1218379444238125	dominant
CEP131	2	0	0	2	21	0	21	6.70359118546208e-6	1	5.173692478761968	1.121901780618635	dominant
GPD1	3	0	0	3	212	0	212	6.40457466548011e-6	1	5.193509706913605	1.1290726462089136	dominant
NBEAL1	4	0	0	4	718	0	718	5.96454482228208e-6	1	5.224422693437712	1.132833213396679	dominant
PRSS12	2	0	0	2	18	0	18	5.03583870480045e-6	1	5.297928188559595	1.1345857341563228	dominant
OSR1	2	0	0	2	17	0	17	4.5327112964299e-6	1	5.343641941731148	1.1378726725399464	dominant
CSMD3	2	0	0	2	16	0	16	4.05599224885309e-6	1	5.391902883626286	1.1382642604430449	dominant
C1orf94	2	0	0	2	15	0	15	3.60568955556669e-6	1	5.443011668103978	1.140360942479947	dominant
LRP2	2	0	0	2	14	0	14	3.18181121178478e-6	1	5.497325592166634	1.141675100388153	dominant
LRP12	4	0	0	4	594	0	594	2.83997100568049e-6	1	5.546686093804106	1.1426826957070477	dominant
IGSF9B	2	0	0	2	13	0	13	2.78436521443914e-6	1	5.55527380059416	1.1449989150617315	dominant
MBIP	2	0	0	2	13	0	13	2.78436521443914e-6	1	5.55527380059416	1.151307894499522	dominant
CFAP61	2	0	0	2	12	0	12	2.41335956217958e-6	1	5.617377968502644	1.1536215012441067	dominant
CNTN3	2	0	0	2	12	0	12	2.41335956217958e-6	1	5.617377968502644	1.1543334458058623	dominant
PSTPIP2	2	0	0	2	12	0	12	2.41335956217958e-6	1	5.617377968502644	1.1547006215144628	dominant
NME4	3	0	0	3	148	0	148	2.22073230292074e-6	1	5.653503790110363	1.1569791864511472	dominant
TNS1	3	0	0	3	148	0	148	2.22073230292074e-6	1	5.653503790110363	1.1625609570029152	dominant
EMILIN3	2	0	0	2	11	0	11	2.06880225537421e-6	1	5.684281019002718	1.1651544916834904	dominant
PCGF1	2	0	0	2	11	0	11	2.06880225537421e-6	1	5.684281019002718	1.1679028379825758	dominant
WDR25	2	0	0	2	11	0	11	2.06880225537421e-6	1	5.684281019002718	1.170124051691692	dominant
DNAH7	5	0	0	5	1279	0	1279	1.95485536896872e-6	1	5.708885368591566	1.1707563345320036	dominant
ALDH4A1	2	0	0	2	10	0	10	1.75070129610979e-6	1	5.756787946730638	1.1773027635087192	dominant
CLN6	2	0	0	2	10	0	10	1.75070129610979e-6	1	5.756787946730638	1.1855066472208204	dominant
NR6A1	2	0	0	2	10	0	10	1.75070129610979e-6	1	5.756787946730638	1.1888435672843307	dominant
POC1A	2	0	0	2	10	0	10	1.75070129610979e-6	1	5.756787946730638	1.189862882691401	dominant
RASSF8	2	0	0	2	10	0	10	1.75070129610979e-6	1	5.756787946730638	1.1971386688668337	dominant
UNC13B	3	0	0	3	135	0	135	1.69428433449865e-6	1	5.771013704665529	1.199373205451454	dominant
ALG5	2	0	0	2	9	0	9	1.45906468819202e-6	1	5.835925453067442	1.2000336574075054	dominant
ALS2CL	2	0	0	2	9	0	9	1.45906468819202e-6	1	5.835925453067442	1.20210592981428	dominant
RUNDC1	2	0	0	2	9	0	9	1.45906468819202e-6	1	5.835925453067442	1.2051807201096634	dominant
TJP3	2	0	0	2	9	0	9	1.45906468819202e-6	1	5.835925453067442	1.2078492713742568	dominant
DNAH5	3	3	0	6	120	0	120	1.19838753431069e-6	4.0113672761422e-12	5.921402717174847	1.2080278657031047	dominant
IGSF9	2	0	0	2	8	0	8	1.19390043714586e-6	1	5.923031888785413	1.216882366328501	dominant
NPNT	2	0	0	2	8	0	8	1.19390043714586e-6	1	5.923031888785413	1.2187930500421364	dominant
TIPARP	2	0	0	2	8	0	8	1.19390043714586e-6	1	5.923031888785413	1.2244497894044921	dominant
SLC8A3	3	0	0	3	116	0	116	1.08479647552745e-6	1	5.964651734485001	1.2344197180593142	dominant
CCDC146	2	0	0	2	7	0	7	9.55216550215825e-7	1	6.019898161502458	1.2549682865282674	dominant
DSP	2	0	0	2	7	0	7	9.55216550215825e-7	1	6.019898161502458	1.258179847711554	dominant
IL20RB	2	0	0	2	7	0	7	9.55216550215825e-7	1	6.019898161502458	1.2616987476687334	dominant
LRP4	2	0	0	2	7	0	7	9.55216550215825e-7	1	6.019898161502458	1.2777771447198691	dominant
NYAP1	2	0	0	2	7	0	7	9.55216550215825e-7	1	6.019898161502458	1.2806022612460266	dominant
RYR2	2	0	0	2	7	0	7	9.55216550215825e-7	1	6.019898161502458	1.2830539942554073	dominant
SLC13A2	2	0	0	2	7	0	7	9.55216550215825e-7	1	6.019898161502458	1.2832917183029207	dominant
ZNF326	2	0	0	2	7	0	7	9.55216550215825e-7	1	6.019898161502458	1.3050338531856347	dominant
EIF3B	2	0	0	2	6	0	6	7.43021036366306e-7	1	6.128998890346455	1.3087035899622619	dominant
UTP20	2	0	0	2	6	0	6	7.43021036366306e-7	1	6.128998890346455	1.3616570931025025	dominant
JMJD1C	3	0	0	3	98	0	98	6.61498863170282e-7	1	6.179470897839742	1.3640416303517595	dominant
ACSF3	2	0	0	2	5	0	5	5.57321906281883e-7	1	6.253893886083648	1.369016548675727	dominant
AGRN	2	0	0	2	5	0	5	5.57321906281883e-7	1	6.253893886083648	1.3753460610717512	dominant
ARFGEF1	2	0	0	2	5	0	5	5.57321906281883e-7	1	6.253893886083648	1.3966501425046018	dominant
CSMD1	2	0	0	2	5	0	5	5.57321906281883e-7	1	6.253893886083648	1.3977845989267146	dominant
MDGA1	2	0	0	2	5	0	5	5.57321906281883e-7	1	6.253893886083648	1.400996887825153	dominant
NPHS1	2	0	0	2	5	0	5	5.57321906281883e-7	1	6.253893886083648	1.4109639124874056	dominant
ZHX2	2	0	0	2	5	0	5	5.57321906281883e-7	1	6.253893886083648	1.4143007441115707	dominant
PPL	3	0	0	3	89	0	89	4.98957800883098e-7	1	6.301936183071163	1.4263090762492951	dominant
AMPD2	2	0	0	2	4	0	4	3.98127172367625e-7	1	6.399978180600767	1.4354930293634904	dominant
CDC20B	2	0	0	2	4	0	4	3.98127172367625e-7	1	6.399978180600767	1.437035156024967	dominant
CFAP58	2	0	0	2	4	0	4	3.98127172367625e-7	1	6.399978180600767	1.438230462262286	dominant
TAF7	2	0	0	2	4	0	4	3.98127172367625e-7	1	6.399978180600767	1.4510256552133896	dominant
UBR5	2	0	0	2	4	0	4	3.98127172367625e-7	1	6.399978180600767	1.4887978062591352	dominant
FNDC3A	2	0	0	2	3	0	3	2.65444848749409e-7	1	6.576025698205339	1.489463857570781	dominant
PCDHB1	2	0	0	2	3	0	3	2.65444848749409e-7	1	6.576025698205339	1.4905738025388369	dominant
SUGP1	2	0	0	2	3	0	3	2.65444848749409e-7	1	6.576025698205339	1.5455775816284723	dominant
TAAR8	2	0	0	2	3	0	3	2.65444848749409e-7	1	6.576025698205339	1.5496739159565043	dominant
USH2A	2	0	0	2	3	0	3	2.65444848749409e-7	1	6.576025698205339	1.5667783395060917	dominant
MN1	4	0	0	4	291	0	291	1.72004132322423e-7	1	6.764461119236243	1.5824059812351343	dominant
ASAP1	2	0	0	2	2	0	2	1.59282951274224e-7	1	6.797830706080623	1.5990324072665818	dominant
NFATC3	2	0	0	2	2	0	2	1.59282951274224e-7	1	6.797830706080623	1.5994273044950722	dominant
STK4	2	0	0	2	2	0	2	1.59282951274224e-7	1	6.797830706080623	1.6248855167793936	dominant
ROBO1	3	0	0	3	59	0	59	1.50752109704002e-7	1	6.821736601400777	1.6310079097453436	dominant
ZNF180	3	0	0	3	57	0	57	1.36431645203935e-7	1	6.865084883759843	1.6402329341665653	dominant
GOLGA3	2	0	0	2	1	0	1	7.96494975104863e-8	1	7.098816959713589	1.6469585274604706	dominant
INTS1	2	0	0	2	1	0	1	7.96494975104863e-8	1	7.098816959713589	1.6473446919551837	dominant
LYVE1	2	0	0	2	1	0	1	7.96494975104863e-8	1	7.098816959713589	1.705906787660175	dominant
SCFD2	2	0	0	2	1	0	1	7.96494975104863e-8	1	7.098816959713589	1.7215898731624546	dominant
DECR2	5	0	0	5	600	0	600	4.83761712882225e-8	1	7.315368506668566	1.7363625200822732	dominant
DLD	2	0	0	2	0	0	0	2.65525067483461e-8	1	7.57589447211232	1.7546938807791441	dominant
HAO1	3	0	0	3	26	0	26	1.4616683597276e-8	1	7.835151153970902	1.7805586760303465	dominant
SH2D1B	3	0	0	3	24	0	24	1.17030594949655e-8	1	7.931700587135551	1.8025290683744475	dominant
IRAK3	3	0	0	3	19	0	19	6.16491882520922e-9	1	8.21007263747795	1.8455950766661469	dominant
SASH1	3	0	0	3	15	0	15	3.26800927546787e-9	1	8.485716719496171	1.8475094016784084	dominant
ZFYVE26	3	0	0	3	15	0	15	3.26800927546787e-9	1	8.485716719496171	1.8608177636243994	dominant
NEB	6	0	0	6	702	0	702	1.57352575700361e-9	1	8.803126143737106	1.9145129401183374	dominant
TSC22D2	3	0	0	3	10	0	10	1.14602015548791e-9	1	8.940807744200912	1.9185728588901874	dominant
ZNF502	3	0	0	3	9	0	9	8.81648603187635e-10	1	9.054704476211933	1.9777002060150295	dominant
ABCC3	3	0	0	3	8	0	8	6.61307438137906e-10	1	9.179596592487185	1.9948661420932348	dominant
ALDH1A2	3	0	0	3	8	0	8	6.61307438137906e-10	1	9.179596592487185	2.0102494922880254	dominant
TM4SF19	3	0	0	3	8	0	8	6.61307438137906e-10	1	9.179596592487185	2.0685804075698346	dominant
DDX60	3	0	0	3	6	0	6	3.36737892992953e-10	1	9.47270800986147	2.1237650836795177	dominant
FREM2	3	0	0	3	6	0	6	3.36737892992953e-10	1	9.47270800986147	2.135581061372475	dominant
UCKL1	3	0	0	3	5	0	5	2.24516028611973e-10	1	9.648752648472497	2.148262361790435	dominant
ACAP1	3	0	0	3	4	0	4	1.40337581980255e-10	1	9.852826010646588	2.3174239015560496	dominant
PRRC2C	7	0	0	7	800	0	800	4.69273975091709e-11	1	10.328573530141782	2.3455321885665152	dominant
DCHS1	3	0	0	3	2	0	2	4.01050614467268e-11	1	10.396800813921734	2.580819969199961	dominant
MORC1	3	0	0	3	2	0	2	4.01050614467268e-11	1	10.396800813921734	2.651876372463214	dominant
RALGDS	3	0	0	3	2	0	2	4.01050614467268e-11	1	10.396800813921734	2.9950416524932155	dominant
LAMB1	4	0	0	4	24	0	24	1.17246091586013e-11	1	10.930901625635641	3.00305335071257	dominant
SHC2	5	0	0	5	21	0	21	5.09351608149543e-15	1	14.292982318327914	3.302798214221628	dominant
FRAS1	4	1	0	5	3147	0	3147	0.00167303034215345	0.0132742454213624	1.8769901571506489	0.06991926982721934	recessive
OPRM1	2	1	0	3	2602	0	2602	0.0694103012022618	0.00914417765915931	2.0388553447690496	0.12565355522924693	recessive
DNAH8	2	0	1	4	1341	0	1341	0.00140245850624265	0.0025018055627245	2.6017464461682365	0.17680064526169267	recessive
ARHGEF40	2	0	1	4	972	0	972	5.56572971189121e-4	0.0015017994975659	2.8233880453033744	0.31329858998869525	recessive
MX1	2	1	0	3	882	0	882	0.00948468923160504	0.00116825202178994	2.932463458708139	0.36302506572795723	recessive
PCDHGA3	4	1	0	5	181	0	181	2.65949970217683e-8	1.6697278343647e-4	3.7773543130837663	0.3833146365986083	recessive
SH3BP4	0	0	1	2	10	0	10	0.00183524089161469	1.6697278343647e-4	3.7773543130837663	0.39137842060514344	recessive
IFT74	1	0	2	5	1355	0	1355	0.00144460705700522	3.60568955556669e-6	5.443011668103978	0.4241098199257801	recessive
WHRN	3	2	0	5	1364	0	1364	0.00147212023639003	3.60568955556669e-6	5.443011668103978	0.46950966881809086	recessive
PLEC	4	2	0	6	1325	0	1325	6.43595946091299e-5	3.18181121178478e-6	5.497325592166634	0.5172434828140526	recessive
RIN2	0	0	2	4	1100	0	1100	0.0144247523256739	1.75070129610979e-6	5.756787946730638	0.8716056815191336	recessive
PCCB	3	2	0	5	240	0	240	9.23404540410978e-6	2.65525067483461e-8	7.57589447211232	0.9247014133791335	recessive
