# Supplementary material for: Whole exome sequencing study identifies candidate loss of function variants and locus heterogeneity in familial cholesteatoma
Source: PLoS One. 2023 Mar 15;18(3):e0272174. doi: 10.1371/journal.pone.0272174 (PMC10016674; doi:10.1371/journal.pone.0272174)
Supplement: S4 Data — (CSV) [file pone.0272174.s009.csv]

Terms	Term ID	Source	p-value	Genes
Motor activity	GO:0003774	GO:MF	1.0538967756953722e-5	MYH4,DNAH17,MYH13,DNAH14,DNAH3,KIF27,DNAH12,DNAH1,KIF1C,KIF13B,MYO1G,KIF6,KIF2B,MYO3B,DNAH10,MYO10,DNAH8,MYO18B,MYO16,KIF23,DNAH7,DNAH5
Extracellular matrix structural constituent	GO:0005201	GO:MF	2.995992694518776e-4	MATN2,COL28A1,COL1A2,EMILIN2,COL10A1,ELN,COL22A1,LAMA2,FBLN2,COL8A2,FRAS1,NID2,TNC,FGL2,COL6A2,COL12A1,LAMA3,COL14A1,HMCN1,COL17A1,HSPG2,EMILIN3,NPNT,AGRN,LAMB1
Cytoskeletal protein binding	GO:0008092	GO:MF	0.0011783253187516065	MAST2,DST,ALKBH4,DPYSL2,DCTN1,MYH4,MICAL3,MYH13,MAP1A,CCR5,LLGL2,CLASP1,NDRG1,SYNE2,CNN1,RP1,JAKMIP3,PDLIM3,EPB41L4A,LZTS1,TUBGCP5,EML2,KIF27,DIAPH3,LRP8,MX1,TPR,CDH1,SLC26A5,MAP4,UNC5C,KIF1C,SVIL,KIF13B,CLASP2,MYO1G,HTT,MYOM2,SHROOM3,KIF6,RAB3D,CCDC88A,NOS3,CAPN2,KIF2B,LRRC10,UTRN,ANK2,BICD1,MYO3B,MYO10,FLNC,IFT74,CROCC,TRAK1,CAP1,APC,NPC1L1,MYO18B,TTLL4,TTBK2,LSP1,HOOK2,TULP1,SPTA1,IQGAP2,SYNE1…
Cargo receptor activity	GO:0038024	GO:MF	0.007641768865002915	LRP1B,LRP8,TMPRSS2,DMBT1,CFI,STAB1,DAB2,SORL1,LRP1,LOXL4,CUBN,ACKR3,PRSS12,LRP12
Ion binding	GO:0043167	GO:MF	2.5434585498759214e-5	FBP2,ADAMTS10,MAST2,DST,ALKBH4,RNF34,ATP1A4,MIOX,PARS2,MATN2,ZNF652,CDHR1,MYH4,CDH8,TRPM6,EFCAB3,MICAL3,ILK,SLC11A2,SIK3,DNAH17,ATP7B,ACO1,NT5C3A,PDE1A,MFHAS1,POLE,MYH13,P3H2,ASCC3,ZNF526,XPNPEP3,ERCC6,ZNF729,TRPV6,PYGL,LRRK1,UNC13A,DNAH14,ZNF354A,PTGS1,COL1A2,LRGUK,CHPF,ZNF689,IDI1,QPCT,GATA6,MLLT10,CYP2D6,APOBEC1,NSD2,IFI44L,PLOD3,FCN1,ATP23,ITGB7,ZNF276,SULF2,MORC3,PCDHA4,DIS3L2,ZNF232,PRF1,MA…
Cation binding	GO:0043169	GO:MF	5.480557870078185e-4	FBP2,ADAMTS10,MAST2,DST,ALKBH4,RNF34,ATP1A4,MIOX,MATN2,ZNF652,CDHR1,CDH8,TRPM6,EFCAB3,MICAL3,SLC11A2,SIK3,ATP7B,ACO1,NT5C3A,PDE1A,POLE,P3H2,ZNF526,XPNPEP3,ZNF729,TRPV6,PYGL,LRRK1,UNC13A,ZNF354A,PTGS1,COL1A2,CHPF,ZNF689,IDI1,QPCT,GATA6,MLLT10,CYP2D6,APOBEC1,NSD2,PLOD3,FCN1,ATP23,ITGB7,ZNF276,SULF2,MORC3,PCDHA4,DIS3L2,ZNF232,PRF1,LRP1B,ADCY3,PDLIM3,PPP2R3A,XRN2,HPGDS,SUCLG2,ST18,CDH24,ZNF529,PLCH1,…
Metal ion binding	GO:0046872	GO:MF	6.575959724022399e-4	FBP2,ADAMTS10,MAST2,DST,ALKBH4,RNF34,ATP1A4,MIOX,MATN2,ZNF652,CDHR1,CDH8,TRPM6,EFCAB3,MICAL3,SLC11A2,SIK3,ATP7B,ACO1,NT5C3A,PDE1A,POLE,P3H2,ZNF526,XPNPEP3,ZNF729,TRPV6,LRRK1,UNC13A,ZNF354A,PTGS1,COL1A2,CHPF,ZNF689,IDI1,QPCT,GATA6,MLLT10,CYP2D6,APOBEC1,NSD2,PLOD3,FCN1,ATP23,ITGB7,ZNF276,SULF2,MORC3,PCDHA4,DIS3L2,ZNF232,PRF1,LRP1B,ADCY3,PDLIM3,PPP2R3A,XRN2,HPGDS,SUCLG2,ST18,CDH24,ZNF529,PLCH1,HRG,P…
Calcium ion binding	GO:0005509	GO:MF	0.0038300335279036367	DST,MATN2,CDHR1,CDH8,EFCAB3,UNC13A,SULF2,PCDHA4,PRF1,LRP1B,PPP2R3A,HPGDS,CDH24,PLCH1,BMP1,PCDHB7,LRP8,PKD2L2,CDH1,CELSR1,CDH13,RYR3,FBLN2,SCUBE1,CAPN2,OTOF,TRPM4,CRTAC1,NID2,STAB1,CAPN12,CPNE1,SLC25A23,DMP1,FAT4,LRP1,TRPM2,SPTA1,PCDH10,PCDHGA3,ZZEF1,CAPN9,ITLN1,CUBN,SCUBE2,HMCN1,CELSR2,ANXA7,PADI3,FAT1,SMOC2,HSPG2,LRP2,DNAH7,UNC13B,NPNT,LRP4,RYR2,AGRN,PCDHB1,DCHS1
Atp-dependent microtubule motor activity	GO:1990939	GO:MF	4.193281680607537e-5	DNAH17,DNAH14,DNAH3,KIF27,DNAH12,DNAH1,KIF1C,KIF13B,KIF6,KIF2B,DNAH10,DNAH8,KIF23,DNAH7,DNAH5
Microtubule motor activity	GO:0003777	GO:MF	2.0026448031648702e-4	DNAH17,DNAH14,DNAH3,KIF27,DNAH12,DNAH1,KIF1C,KIF13B,KIF6,KIF2B,DNAH10,DNAH8,KIF23,DNAH7,DNAH5
Dynein intermediate chain binding	GO:0045505	GO:MF	2.3568192937379703e-4	DNAH17,DNAH14,DNAH3,DNAH1,HTT,BICD1,DNAH10,DNAH8,DNAH7,DNAH5
Dynein light intermediate chain binding	GO:0051959	GO:MF	1.0817430023096735e-4	DNAH17,DNAH14,DNAH3,DNAH1,CCDC88A,DNAH10,DNAH8,HOOK2,DNAH7,DNAH5
Collagen formation	REAC:R-HSA-1474290	REAC	0.003698571651694963	COL28A1,P3H2,COL1A2,PLOD3,BMP1,COL10A1,PLOD1,COL22A1,COL8A2,COL6A2,COL12A1,LAMA3,LOXL4,COL14A1,PLEC,COL17A1
Extracellular matrix organization	REAC:R-HSA-1474244	REAC	4.3324594928109004e-8	COL28A1,P3H2,COL1A2,EMILIN2,PLOD3,ITGB7,BMP1,COL10A1,PLOD1,ITGAX,CDH1,MMP17,TNN,ELN,COL22A1,LAMA2,FBLN2,SCUBE1,CAPN2,COL8A2,ITGA10,TNR,NID2,TNC,CAPN12,PTPRS,COL6A2,ADAMTS16,COL12A1,DMP1,LAMA3,LOXL4,CAPN9,COL14A1,MMP10,PLEC,FURIN,CTSG,COL17A1,HSPG2,EMILIN3,LRP4,AGRN,LAMB1
Ecm-receptor interaction	KEGG:04512	KEGG	1.7714288378301927e-4	COL1A2,ITGB7,TNN,LAMA2,SV2B,ITGA10,TNR,FRAS1,TNC,COL6A2,DMP1,LAMA3,HSPG2,NPNT,AGRN,FREM2,LAMB1
Ecm proteoglycans	REAC:R-HSA-3000178	REAC	0.008716004085418472	COL1A2,ITGAX,TNN,LAMA2,TNR,TNC,PTPRS,COL6A2,DMP1,LAMA3,HSPG2,LRP4,AGRN,LAMB1
Degradation of the extracellular matrix	REAC:R-HSA-1474228	REAC	8.272539680035709e-4	COL1A2,BMP1,COL10A1,CDH1,MMP17,ELN,SCUBE1,CAPN2,COL8A2,CAPN12,COL6A2,ADAMTS16,COL12A1,LAMA3,CAPN9,COL14A1,MMP10,FURIN,CTSG,COL17A1,HSPG2,LAMB1
